# Supplementary material for: Comparative assessment of SNP genotyping assays for challenging forensic samples utilizing ancient DNA methods
Source: Genome Biol. 2025 Dec 23;26:433. doi: 10.1186/s13059-025-03912-z (PMC12723910; doi:10.1186/s13059-025-03912-z)
Supplement: Supplementary file 2 — Additional file 2: Table S1. DNA amount for STR analysis, Table S2. FORCE SNPs, Table S3. Force genotyping thresholds, Table S4. Sequencing metrics FORCE, Table S5. Twist and WGS genotyping thresholds, Table S6. Sequencing metrics Twist and WGS, Table S7. Discordant SNPs, Table S8. p-values multivariate linear regression analysis, Table S9. p-values assay comparison. [file 13059_2025_3912_MOESM2_ESM.xlsx]

## Sheet: Table S1
Table S1: DNA amount and volume of DNA extract and milli-Q water for STR analysis.
Sample	DNA amount (ng)	Volume DNA (µl)	Volume MQ H2O (µl)
001	<0.0045	9	6
002	<0.0045	9	6
003	0.0225	9	6
004	0.009	9	6
005	0.036	9	6
006	<0.005	10	5
007	0.0045	9	6
008	<0.0045	9	6
009	0.0702	9	6
010	<0.0045	9	6
011	1	0.75	14.25
012	0.0252	9	6
013	<0.0045	9	6
014	0.0216	9	6
015	0.0081	9	6
017	0.0126	9	6
018	0.1647	9	6
019	0.54	9	6
020	0.1539	9	6

## Sheet: Table S2
Table S2: Chromosome, GRCh37 (hg19) region, rsID, reference allele, alternative allele and SNP type for the selected and analyzed SNP markers in the FORCE QIAseq assay are shown. The SNP type are divided in the following categories: Kinship-, identity-, ancestry-, phenotype informative, X and Y chromosoal SNPs.
Chromosome	GRCh37 (hg19) Region	SNP Marker (rsID)	Reference allele	Alternative allele	Type
1	1018704	rs9442372	A	G	Kinship
1	1249187	rs12142199	G	M	aiSNP
1	1776269	rs4648727	C	A	Kinship
1	2418935	rs10910082	C	T	Kinship
1	3000924	rs6695131	T	C	Kinship
1	3592436	rs3765703	T	G	Kinship
1	3803755	rs7367066	T	C	Kinship
1	4068052	rs6675979	G	A	Kinship
1	4250933	rs11808641	A	G	Kinship
1	4367323	rs1490413	G	M	iiSNP
1	4685672	rs875807	A	K	Kinship
1	4815477	rs434504	G	M	aiSNP
1	4888012	rs2181699	G	T	Kinship
1	5141293	rs3128687	G	T	Kinship
1	5671786	rs707582	A	K	Kinship
1	6550376	rs2986742	T	C	aiSNP
1	7471157	rs7535846	C	T	Kinship
1	7845695	rs228729	T	C	Kinship
1	8195226	rs7529511	T	C	Kinship
1	9425540	rs10864411	C	T	Kinship
1	10485019	rs2483679	G	A	Kinship
1	10832861	rs205474	C	T	Kinship
1	12105048	rs12042105	T	C	Kinship
1	12267999	rs1061628	C	T	Kinship
1	12608178	rs6541030	G	A	aiSNP
1	12627680	rs4997711	T	S	Kinship
1	12824223	rs2359533	A	G	Kinship
1	13802325	rs3013105	T	C	Kinship
1	14155402	rs7520386	G	M	iiSNP
1	14303160	rs2359899	A	G	Kinship
1	14755827	rs10754856	C	T	Kinship
1	14915147	rs4661292	G	A	Kinship
1	15089767	rs4543785	C	T	Kinship
1	15244761	rs2489772	C	K	Kinship
1	15431657	rs494983	G	W	Kinship
1	15993338	rs10492987	A	G	Kinship
1	17405949	rs2057094	C	T	Kinship
1	17778571	rs2526822	T	G	Kinship
1	18046287	rs4920626	G	W	Kinship
1	18170886	rs647325	A	G	aiSNP
1	18214760	rs675992	C	T	Kinship
1	18373009	rs12034254	T	C	Kinship
1	18499322	rs10907288	T	C	Kinship
1	18694036	rs12123650	G	W	Kinship
1	18851113	rs2816025	G	T	Kinship
1	19015628	rs574590	G	A	Kinship
1	19849656	rs9783019	G	A	Kinship
1	20735452	rs6426635	G	A	Kinship
1	21983611	rs829404	C	T	Kinship
1	22345093	rs3117048	A	G	Kinship
1	22685251	rs10753536	G	A	Kinship
1	23547194	rs10917362	C	K	Kinship
1	25015514	rs4649013	A	B	Kinship
1	25895599	rs3924234	T	C	Kinship
1	26505265	rs2783633	A	G	Kinship
1	27931698	rs4908343	G	A	aiSNP
1	29695231	rs1325280	A	G	Kinship
1	30156975	rs271344	G	A	Kinship
1	30419370	rs11583644	G	M	Kinship
1	30636313	rs10799083	T	S	Kinship
1	30920818	rs1001704	C	T	Kinship
1	31168162	rs1072498	G	A	Kinship
1	32277199	rs2184202	C	A	Kinship
1	33472942	rs1534893	A	S	Kinship
1	34030514	rs1493994	T	C	Kinship
1	34369245	rs1570089	C	T	Kinship
1	34796092	rs10914915	A	G	Kinship
1	35185845	rs10489658	T	M	Kinship
1	36910277	rs953517	C	K	Kinship
1	37622070	rs4653252	C	R	Kinship
1	37902331	rs10908350	G	A	Kinship
1	38174185	rs557897	G	T	Kinship
1	38449910	rs11210870	T	C	Kinship
1	38900680	rs4970591	T	S	Kinship
1	39221925	rs4970625	C	A	Kinship
1	39647038	rs1537818	G	A	Kinship
1	40138123	rs1533479	C	A	Kinship
1	40560399	rs4660390	C	T	Kinship
1	40980731	rs11208299	G	T	Kinship
1	41351613	rs10158668	C	T	Kinship
1	42360270	rs1325502	G	A	aiSNP
1	43285544	rs6658712	C	T	Kinship
1	43974764	rs882464	G	T	Kinship
1	44522274	rs942756	T	M	Kinship
1	46021556	rs12049503	C	A	Kinship
1	46923102	rs2031248	T	C	Kinship
1	48227943	rs1561573	C	T	Kinship
1	48954476	rs2253233	C	T	Kinship
1	53064034	rs835342	G	M	Kinship
1	53557484	rs1288404	T	M	Kinship
1	54005060	rs11206169	C	T	Kinship
1	54468166	rs620907	T	G	Kinship
1	55103945	rs10736390	A	G	Kinship
1	55474325	rs6682884	A	Y	Kinship
1	55663372	rs12130799	A	G	aiSNP
1	56041961	rs4927255	A	C	Kinship
1	56707637	rs778413	T	G	Kinship
1	57068107	rs6663578	T	C	Kinship
1	57413768	rs582317	G	A	Kinship
1	57685971	rs197617	A	G	Kinship
1	58227195	rs3131741	C	K	Kinship
1	58784150	rs10493240	G	Y	Kinship
1	59057933	rs6587830	T	C	Kinship
1	59321745	rs9436174	C	W	Kinship
1	59630555	rs12139438	C	T	Kinship
1	60762564	rs4147294	G	A	Kinship
1	61196715	rs1022265	A	G	Kinship
1	62003946	rs7541526	A	G	Kinship
1	62456014	rs1134767	G	A	Kinship
1	62788511	rs4915818	C	T	Kinship
1	63405189	rs2780881	C	A	Kinship
1	63818393	rs6675284	C	T	Kinship
1	64614011	rs6588083	T	C	Kinship
1	66374004	rs4329483	G	A	Kinship
1	66941630	rs783322	C	A	Kinship
1	67601115	rs10489631	G	A	Kinship
1	68021103	rs1340592	G	A	Kinship
1	68586620	rs12046920	T	S	Kinship
1	68849687	rs3118378	A	G	aiSNP
1	70948010	rs527148	A	G	Kinship
1	71694861	rs2796188	G	W	Kinship
1	76976522	rs4949632	G	A	Kinship
1	77453593	rs2143582	C	T	Kinship
1	79741744	rs7555545	A	G	Kinship
1	80312051	rs12059430	A	G	Kinship
1	81770597	rs1998981	C	T	Kinship
1	82126526	rs571361	A	G	Kinship
1	82561559	rs962249	T	R	Kinship
1	83057803	rs954572	G	A	Kinship
1	83834902	rs12408136	C	T	Kinship
1	84539714	rs11163897	C	T	Kinship
1	84590527	rs2139931	A	K	aiSNP
1	85126143	rs2911562	C	W	Kinship
1	85681278	rs10218661	A	Y	Kinship
1	86265259	rs366187	G	A	Kinship
1	86851420	rs1407719	A	G	Kinship
1	89045338	rs658980	C	A	Kinship
1	89835926	rs6681338	T	C	Kinship
1	91158104	rs10493842	T	C	Kinship
1	91536485	rs164989	T	C	Kinship
1	91987034	rs6688261	C	T	Kinship
1	93473744	rs492054	C	D	Kinship
1	94185344	rs4847183	C	T	Kinship
1	94596867	rs1931565	A	G	Kinship
1	95622341	rs2148796	C	T	Kinship
1	96393689	rs6593689	A	G	Kinship
1	98461443	rs9662365	C	T	Kinship
1	99101223	rs12088344	C	T	Kinship
1	99597328	rs302748	A	G	Kinship
1	100114430	rs7513463	C	W	Kinship
1	100800905	rs11166438	T	G	Kinship
1	101709563	rs3737576	T	C	aiSNP
1	101847845	rs11164183	C	T	Kinship
1	102304094	rs9324336	T	C	Kinship
1	103761463	rs17127731	T	G	Kinship
1	104561488	rs11185362	G	A	Kinship
1	105144179	rs4847178	T	M	Kinship
1	105717631	rs4847034	A	K	Kinship_iiSNP
1	106360040	rs1163482	A	C	Kinship
1	107053627	rs726669	T	M	Kinship
1	109723188	rs2093933	T	C	Kinship
1	110268828	rs4970774	A	B	Kinship
1	110680114	rs924181	G	A	Kinship
1	110949720	rs6671673	C	T	Kinship
1	111215472	rs1058184	A	S	Kinship
1	111810174	rs3122591	C	T	Kinship
1	112385547	rs475508	G	W	Kinship
1	112886545	rs2995765	T	C	Kinship
1	113338649	rs10857978	T	C	Kinship
1	114888412	rs1535035	G	Y	Kinship
1	115575715	rs11102875	A	K	Kinship
1	116223306	rs6699583	T	R	Kinship
1	116709648	rs6664070	A	Y	Kinship
1	117524022	rs12063648	T	G	Kinship
1	118116974	rs1290600	T	G	Kinship
1	119574587	rs2645294	C	T	Kinship
1	120014607	rs7547046	C	T	Kinship
1	146767908	rs11239968	G	A	Kinship
1	150570985	rs11204675	T	G	Kinship
1	151122489	rs7554936	C	K	aiSNP
1	152430152	rs6587673	G	A	Kinship
1	153087661	rs1500941	A	G	Kinship
1	153678097	rs6427005	T	G	Kinship
1	154303976	rs6702754	T	C	Kinship
1	156204047	rs2251847	G	A	Kinship
1	157406190	rs4246538	G	A	Kinship
1	157879294	rs7524095	C	T	Kinship
1	158368846	rs6662382	T	C	Kinship
1	158754813	rs857847	G	A	Kinship
1	159135353	rs2814774	T	C	Kinship
1	159174683	rs2814778	T	C	aiSNP
1	159753183	rs4233356	A	G	Kinship
1	159959505	rs2789428	G	A	Kinship
1	160152057	rs1935306	C	K	Kinship
1	160349098	rs11265381	G	W	Kinship
1	160630143	rs11265461	T	C	Kinship
1	160786670	rs560681	A	G	iiSNP
1	160878913	rs11265519	C	A	Kinship
1	161204538	rs2501873	C	T	Kinship
1	161662484	rs4657090	G	A	Kinship
1	162591307	rs17431968	G	A	Kinship
1	163113260	rs1056515	G	T	Kinship
1	163479468	rs12128972	T	R	Kinship
1	163916669	rs10494403	T	C	Kinship
1	164274152	rs10800013	C	A	Kinship
1	164601072	rs1620861	A	G	Kinship
1	165047786	rs2881832	T	C	Kinship
1	165465281	rs4657449	G	A	aiSNP
1	165533005	rs453717	C	W	Kinship
1	166175936	rs896404	C	T	Kinship
1	166929527	rs2075982	T	G	Kinship
1	167399734	rs870875	A	C	Kinship
1	167611221	rs4657692	C	T	Kinship
1	168159890	rs1040404	G	A	aiSNP
1	168960286	rs1322487	G	A	Kinship
1	169651044	rs7531806	G	A	Kinship
1	170085453	rs12042109	C	W	Kinship
1	170528547	rs12564005	G	A	Kinship
1	171069959	rs12076145	A	G	Kinship
1	171674774	rs6685742	G	A	Kinship
1	172426998	rs6691993	T	R	Kinship
1	172879023	rs2227203	T	S	aiSNP
1	175010010	rs997985	G	A	Kinship
1	175624557	rs12046065	G	A	Kinship
1	177158631	rs12128612	C	K	Kinship
1	178594196	rs2811301	T	C	Kinship
1	180692815	rs12408176	C	T	Kinship
1	181712290	rs3767000	G	A	Kinship
1	182081960	rs10911021	C	T	Kinship
1	182526839	rs501085	C	A	Kinship
1	183134719	rs10911269	A	G	Kinship
1	183765059	rs2500097	C	T	Kinship
1	184580250	rs4651223	C	W	Kinship
1	185347488	rs10911713	C	T	Kinship
1	186149032	rs1407434	G	A	aiSNP
1	188477749	rs284113	G	T	Kinship
1	189172684	rs7527682	A	S	Kinship
1	189918985	rs815742	C	W	Kinship
1	191934144	rs946962	G	M	Kinship
1	192598635	rs7553821	C	T	Kinship
1	193051685	rs2275444	G	A	Kinship
1	193521335	rs9660530	T	M	Kinship
1	195164476	rs613938	A	G	Kinship
1	196359665	rs946750	T	C	Kinship
1	199889671	rs6677214	T	G	Kinship
1	200534248	rs7543730	C	T	Kinship
1	200780153	rs6427859	C	A	Kinship
1	201081943	rs2281845	C	T	Kinship
1	201603081	rs679352	G	T	Kinship
1	202810562	rs4950949	C	T	Kinship
1	203091274	rs903361	G	M	Kinship
1	203440733	rs2802796	C	A	Kinship
1	203837577	rs6696091	T	R	Kinship
1	204158132	rs11240695	C	A	Kinship
1	204969586	rs2802809	C	T	Kinship
1	205336875	rs6676552	C	T	Kinship
1	205815992	rs7517009	C	T	Kinship
1	206603535	rs2297539	G	A	Kinship
1	207074905	rs1150258	T	C	Kinship
1	207536971	rs11117564	A	B	Kinship
1	208027459	rs2796241	C	A	Kinship
1	208369825	rs17012158	T	C	Kinship
1	208676383	rs7551719	A	G	Kinship
1	209088514	rs7368359	T	C	Kinship
1	209728590	rs10746420	T	C	Kinship
1	210370761	rs2485901	T	G	Kinship
1	211047846	rs11119624	T	C	Kinship
1	211887918	rs7533652	C	T	Kinship
1	212786883	rs4951629	T	C	aiSNP
1	213073013	rs1284852	C	T	Kinship
1	214318748	rs10864086	C	A	Kinship
1	215380352	rs12753507	G	A	Kinship
1	216417771	rs696720	C	W	Kinship
1	216715514	rs2377098	G	T	Kinship
1	217092655	rs10779284	T	C	Kinship
1	217971980	rs7532704	C	T	Kinship
1	218542059	rs6662137	T	G	Kinship
1	220161360	rs2647459	C	T	Kinship
1	221007855	rs2131887	T	C	Kinship
1	221690855	rs9308395	T	C	Kinship
1	222301317	rs2378522	T	R	Kinship
1	223042940	rs34892353	T	C	Kinship
1	223832277	rs9804135	A	G	Kinship
1	225494218	rs685029	T	M	Kinship
1	226523560	rs11800726	C	T	Kinship
1	227542229	rs4075196	G	A	Kinship
1	228223036	rs3121309	A	G	Kinship
1	228962427	rs241301	T	C	Kinship
1	229334731	rs4925498	T	C	Kinship
1	230251823	rs4846833	G	M	Kinship
1	230605643	rs6676503	C	A	Kinship
1	231053063	rs10864790	A	S	Kinship
1	231972026	rs11122347	A	G	Kinship
1	232349350	rs7411832	C	A	Kinship
1	232686897	rs789666	G	A	Kinship
1	233023763	rs9424606	C	K	Kinship
1	233356416	rs7516050	T	C	Kinship
1	233448413	rs1294331	C	T	iiSNP
1	233608565	rs12032895	G	A	Kinship
1	233823925	rs595191	A	G	Kinship
1	234063801	rs11802061	G	A	Kinship
1	234338303	rs7531501	G	A	aiSNP
1	235084066	rs2802963	G	A	Kinship
1	235575321	rs4659520	C	T	Kinship
1	236105308	rs4660131	C	T	Kinship
1	236284300	rs16833337	G	T	Kinship
1	236560021	rs12080914	T	G	Kinship
1	237199775	rs2385576	T	R	Kinship
1	237382689	rs6661229	C	K	Kinship
1	238154347	rs2499566	C	A	Kinship
1	238439308	rs10495407	G	A	iiSNP
1	238696036	rs535043	G	A	Kinship
1	239254075	rs1509689	C	T	Kinship
1	239867143	rs2278642	G	T	Kinship
1	239881926	rs891700	A	K	iiSNP
1	240065878	rs12036109	G	A	Kinship
1	240253320	rs1418049	C	T	Kinship
1	240418702	rs2124728	G	T	Kinship
1	240589117	rs1414657	G	A	Kinship
1	240828396	rs12079180	C	T	Kinship
1	240977379	rs1342447	A	C	Kinship
1	241152090	rs9786932	G	A	Kinship
1	241395811	rs2815854	T	G	Kinship
1	241650163	rs10157091	A	G	Kinship
1	241891040	rs6690359	G	A	Kinship
1	242081875	rs6664298	A	G	Kinship
1	242342504	rs316873	C	T	aiSNP
1	242477255	rs3863747	G	A	Kinship
1	242706443	rs12403816	T	G	Kinship
1	242806797	rs1413212	T	M	iiSNP
1	244232976	rs2486538	C	T	Kinship
1	244404834	rs7555626	A	G	Kinship
1	244576717	rs3102460	C	T	Kinship
1	244777718	rs10803228	A	G	Kinship
1	244921530	rs2365958	T	M	Kinship
1	245051886	rs12566094	G	A	Kinship
1	245367534	rs6684360	C	T	Kinship
1	245557294	rs1173837	A	C	Kinship
1	245762071	rs1771528	T	C	Kinship
1	247109168	rs6426191	G	A	Kinship
2	114974	rs876724	C	T	iiSNP
2	151464	rs381726	T	C	Kinship
2	603079	rs4241319	A	G	Kinship
2	1027081	rs10207582	A	C	Kinship
2	1401781	rs938326	C	T	Kinship
2	2170631	rs17039361	T	S	Kinship
2	2540292	rs2037148	A	B	Kinship
2	3801681	rs357967	A	K	Kinship
2	3991471	rs4241163	A	G	Kinship
2	4196243	rs10190553	C	T	Kinship
2	4382168	rs6750318	T	C	Kinship
2	4981785	rs12621874	G	A	Kinship
2	5226989	rs1453780	A	G	Kinship
2	5469833	rs6734151	T	M	Kinship
2	6886617	rs954845	T	C	Kinship
2	7156947	rs309311	A	S	Kinship
2	7522717	rs4669194	T	R	Kinship
2	7968275	rs798443	G	W	aiSNP
2	8020302	rs6736951	G	A	Kinship
2	8189345	rs6747840	A	G	Kinship
2	8376228	rs238620	C	W	Kinship
2	8677844	rs6431949	T	C	Kinship
2	8978676	rs6757496	C	T	Kinship
2	9823199	rs13422487	G	A	Kinship
2	10079684	rs2288643	T	C	Kinship
2	10696877	rs2357650	C	K	Kinship
2	11092613	rs10199787	T	M	Kinship
2	11385834	rs6716817	A	G	Kinship
2	11589362	rs4292073	C	A	Kinship
2	11811286	rs7567183	T	C	Kinship
2	12266205	rs2033808	G	A	Kinship
2	12548283	rs11676011	T	C	Kinship
2	13024831	rs1879543	C	T	Kinship
2	14756349	rs7421394	A	G	aiSNP
2	14877094	rs2714240	T	S	Kinship
2	15294683	rs12466427	T	C	Kinship
2	15987278	rs6726347	A	G	Kinship
2	16200946	rs7605722	G	A	Kinship
2	17362568	rs1876482	G	A	aiSNP
2	17901485	rs1834619	G	A	aiSNP
2	18037140	rs12479002	C	T	Kinship
2	19447101	rs851400	G	A	Kinship
2	19933592	rs896802	A	G	Kinship
2	20855911	rs12615616	C	T	Kinship
2	22981898	rs12053564	A	K	Kinship
2	23402458	rs6744878	G	A	Kinship
2	24369019	rs6754391	T	C	Kinship
2	26536694	rs2052937	C	K	Kinship
2	27351279	rs1866561	G	A	Kinship
2	28521057	rs4665408	C	T	Kinship
2	29538411	rs4666200	G	A	aiSNP
2	29559519	rs12465220	T	C	Kinship
2	30406902	rs4264597	A	G	Kinship
2	30767529	rs10495776	C	T	Kinship
2	31077996	rs2364430	C	T	Kinship
2	31693451	rs761925	G	A	Kinship
2	33993207	rs1543976	A	G	Kinship
2	34253584	rs13033324	A	G	Kinship
2	34499749	rs6719309	A	C	Kinship
2	34868092	rs11897262	A	G	Kinship
2	35831008	rs2043914	G	A	Kinship
2	37052585	rs2075206	C	T	Kinship
2	37917773	rs10172526	C	A	Kinship
2	37941396	rs4670767	G	T	aiSNP
2	38420673	rs232588	T	M	Kinship
2	39373207	rs10171977	T	C	Kinship
2	41079833	rs6724492	A	Y	Kinship
2	41903118	rs2043008	C	T	Kinship
2	42978232	rs6717144	C	T	Kinship
2	44261892	rs3853705	T	C	Kinship
2	45159934	rs4143308	C	T	Kinship
2	46125865	rs10201568	A	G	Kinship
2	46475797	rs11681778	C	T	Kinship
2	46891964	rs10209278	T	M	Kinship
2	47834313	rs10182660	T	C	Kinship
2	48490508	rs2471403	A	G	Kinship
2	48938356	rs7579411	C	T	Kinship
2	50450879	rs523003	C	T	Kinship
2	52826401	rs17043120	A	G	Kinship
2	53398241	rs4671327	T	C	Kinship
2	53903161	rs6713107	A	G	Kinship
2	55265785	rs2968787	C	T	Kinship
2	57153537	rs7585535	A	G	Kinship
2	57937744	rs11125728	C	D	Kinship
2	58767826	rs11896571	A	G	Kinship
2	59959062	rs10167515	G	A	Kinship
2	60514993	rs4671386	C	A	Kinship
2	61379286	rs1665272	T	G	Kinship
2	64426384	rs6734073	A	C	Kinship
2	65005540	rs702874	G	A	Kinship
2	65899287	rs7576393	G	M	Kinship
2	66302093	rs2627857	G	A	Kinship
2	67217705	rs981718	G	A	Kinship
2	67673780	rs600524	G	A	Kinship
2	68080882	rs905495	G	M	Kinship
2	68918043	rs12477648	C	T	Kinship
2	69451757	rs6751798	A	G	Kinship
2	70858190	rs1859917	T	C	Kinship
2	71153154	rs3771389	A	G	Kinship
2	73199619	rs11898850	C	A	Kinship
2	74322469	rs7589197	C	K	Kinship
2	74989749	rs13405664	C	T	Kinship
2	75345195	rs6741029	T	G	Kinship
2	75714591	rs6717602	G	A	Kinship
2	76184816	rs2583526	C	W	Kinship
2	76688846	rs13010366	T	G	Kinship
2	77264354	rs13033902	T	C	Kinship
2	77729748	rs10206763	T	C	Kinship
2	78755686	rs12477341	T	C	Kinship
2	79152922	rs2861680	G	A	Kinship
2	79468305	rs1996867	T	C	Kinship
2	79822618	rs6750164	G	M	Kinship
2	79864923	rs13400937	T	G	aiSNP
2	80177744	rs12472674	C	T	Kinship
2	81988382	rs1237758	G	A	Kinship
2	85173517	rs7591327	C	T	Kinship
2	86462747	rs6758173	G	A	Kinship
2	87009488	rs938487	A	G	Kinship
2	97643576	rs1796048	T	C	aiSNP
2	99147872	rs222	A	G	Kinship
2	100976685	rs11685401	A	G	Kinship
2	103276384	rs4851629	C	K	Kinship
2	105746447	rs6729109	T	C	Kinship
2	106402795	rs7602442	T	C	Kinship
2	106934129	rs4308118	T	C	Kinship
2	107424428	rs10427207	C	T	Kinship
2	108160811	rs7604787	G	A	Kinship
2	109513601	rs3827760	A	G	aiSNP
2	109579738	rs260690	C	A	aiSNP
2	109688373	rs260651	G	A	Kinship
2	110863908	rs12104935	G	A	Kinship
2	111591331	rs4849105	A	G	Kinship
2	112770770	rs4374383	A	G	Kinship
2	114784936	rs465316	A	Y	Kinship
2	115143068	rs7568000	C	T	Kinship
2	115560289	rs2139412	A	G	Kinship
2	116162614	rs11683441	T	C	Kinship
2	116891472	rs1480488	A	C	Kinship
2	118156840	rs2421932	T	G	Kinship
2	119957026	rs4849770	G	M	Kinship
2	121309488	rs2030746	C	T	Kinship
2	121668836	rs6724298	C	T	Kinship
2	122047352	rs2580344	T	C	Kinship
2	122566566	rs1026224	G	A	Kinship
2	123176322	rs1881881	T	C	Kinship
2	123742223	rs1358423	T	R	Kinship
2	124109213	rs993934	A	G	iiSNP
2	124749564	rs1921819	T	C	Kinship
2	126332264	rs1452515	A	G	Kinship
2	127421701	rs12468957	G	A	Kinship
2	128185688	rs2069933	T	C	Kinship
2	129128066	rs4662800	T	C	Kinship
2	129549283	rs12692083	A	G	Kinship
2	129961812	rs2222901	A	C	Kinship
2	130430091	rs3108980	G	A	Kinship
2	131037447	rs13002993	G	A	Kinship
2	131566020	rs1430707	C	T	Kinship
2	133617800	rs1447550	T	C	Kinship
2	133962422	rs1560891	C	T	Kinship
2	134427974	rs721269	A	C	Kinship
2	135161934	rs4954142	A	G	Kinship
2	135677035	rs3769027	T	C	Kinship
2	135837906	rs7570971	C	A	aiSNP
2	136657252	rs309152	T	C	Kinship
2	137582905	rs778185	C	T	Kinship
2	138323267	rs11900859	G	A	Kinship
2	139530239	rs10200922	A	G	Kinship
2	140204444	rs16855933	C	T	Kinship
2	140910687	rs7568724	G	A	Kinship
2	142707328	rs12471235	T	S	Kinship
2	143508243	rs12477181	T	G	Kinship
2	144042333	rs2381407	A	G	Kinship
2	144624936	rs1257346	C	T	Kinship
2	145317284	rs6746122	G	A	Kinship
2	145753166	rs1371048	G	T	aiSNP
2	145769943	rs10496971	T	G	aiSNP
2	146114898	rs4422110	C	K	Kinship
2	148619746	rs1895694	T	C	Kinship
2	149942519	rs11900448	A	G	Kinship
2	150572567	rs7560430	A	G	Kinship
2	151076984	rs4260269	C	T	Kinship
2	151608765	rs10497071	A	G	Kinship
2	152159880	rs6726634	G	A	Kinship
2	152814129	rs16830500	T	C	aiSNP
2	152947703	rs13429172	A	C	Kinship
2	155314294	rs17815112	G	A	Kinship
2	155703068	rs1900132	A	G	Kinship
2	156473057	rs12694373	C	T	Kinship
2	157126321	rs16840135	G	A	Kinship
2	158024652	rs263317	T	C	Kinship
2	158667217	rs10497191	T	C	aiSNP
2	159560048	rs2528611	C	A	Kinship
2	161768312	rs1710647	A	G	Kinship
2	162695741	rs1227919	C	T	Kinship
2	163479034	rs2389739	C	T	Kinship
2	164340544	rs1551825	T	C	Kinship
2	167136589	rs3924001	G	A	Kinship
2	168888485	rs2029076	C	A	Kinship
2	169196340	rs7557093	A	C	Kinship
2	169516830	rs7565629	G	W	Kinship
2	169729849	rs3821116	G	T	Kinship
2	170116631	rs830983	A	G	Kinship
2	170336811	rs6736056	A	G	Kinship
2	170623100	rs7590347	T	C	Kinship
2	170968227	rs13395562	T	C	Kinship
2	172340419	rs17221346	T	C	Kinship
2	172994091	rs4972623	G	W	Kinship
2	173905497	rs3769215	C	T	Kinship
2	174251944	rs7559958	C	T	Kinship
2	174675084	rs13393811	A	G	Kinship
2	175127653	rs4350713	A	G	Kinship
2	175584157	rs1463263	A	C	Kinship
2	176084790	rs374954	T	R	Kinship
2	176618964	rs11685409	C	T	Kinship
2	177068722	rs7593931	C	T	Kinship
2	177914806	rs1529098	G	A	Kinship
2	178870030	rs1020010	C	K	Kinship
2	179558366	rs2042995	T	C	Kinship
2	179606538	rs2627037	G	A	aiSNP
2	180303911	rs12998067	T	C	Kinship
2	181314519	rs7606036	G	T	Kinship
2	182213375	rs10497579	C	T	Kinship
2	182413259	rs12997453	A	G	iiSNP
2	183523028	rs2578007	T	C	Kinship
2	184371403	rs9288091	G	A	Kinship
2	185533580	rs7597593	T	C	Kinship
2	186387129	rs10931178	T	C	Kinship
2	190497896	rs7568054	A	G	aiSNP
2	191161622	rs1058180	T	S	Kinship
2	191835596	rs3771300	T	G	Kinship
2	192340847	rs9750499	T	G	Kinship
2	193140700	rs1838821	A	S	Kinship
2	193858558	rs4547545	A	C	Kinship
2	196274566	rs10176269	G	T	Kinship
2	197075021	rs10804070	C	T	Kinship
2	198921201	rs1837495	G	A	Kinship
2	199627907	rs10202112	T	C	Kinship
2	201021954	rs1569175	T	C	aiSNP
2	201320531	rs1318721	G	M	Kinship
2	202428465	rs4675195	A	G	Kinship
2	204732714	rs231775	A	K	Kinship
2	206345419	rs6714542	T	R	Kinship
2	206806002	rs4673340	A	G	Kinship
2	207178422	rs1448902	G	A	Kinship
2	207965794	rs1263611	C	T	Kinship
2	208829527	rs6435401	A	G	Kinship
2	209520458	rs1568167	A	G	Kinship
2	212236141	rs1579599	A	G	Kinship
2	212584780	rs7604206	T	G	Kinship
2	213563072	rs7575556	T	C	Kinship
2	214556527	rs4132244	G	Y	Kinship
2	215513430	rs4672722	A	G	Kinship
2	216137072	rs11687225	A	K	Kinship
2	216429439	rs4672772	C	T	Kinship
2	216676912	rs6435922	G	A	Kinship
2	217350717	rs6743777	C	T	Kinship
2	218167851	rs4674141	C	W	Kinship
2	218654088	rs2571460	C	T	Kinship
2	218942976	rs10932745	T	C	Kinship
2	220311039	rs748515	C	A	Kinship
2	220666777	rs13429827	G	A	Kinship
2	221660614	rs2893611	C	T	Kinship
2	222473631	rs2710521	T	C	Kinship
2	222903188	rs4673011	T	C	Kinship
2	223271022	rs724150	T	M	Kinship
2	223727213	rs10439277	T	G	Kinship
2	224363430	rs6726892	A	Y	Kinship
2	225587479	rs7585688	A	G	Kinship
2	226366322	rs16866626	T	C	Kinship
2	226946435	rs4675041	G	A	Kinship
2	227791703	rs7582251	G	W	Kinship
2	228086920	rs11884770	T	M	Kinship
2	228506427	rs7593751	T	M	Kinship
2	228798514	rs1403970	C	T	Kinship
2	229082758	rs4419223	G	A	Kinship
2	230014441	rs1345281	C	T	Kinship
2	230522398	rs1861612	G	M	Kinship
2	230829594	rs519707	T	C	Kinship
2	231130887	rs2162480	C	T	Kinship
2	231415189	rs6756289	A	G	Kinship
2	232192305	rs1669070	C	K	Kinship
2	232576431	rs2070936	T	M	Kinship
2	233774183	rs809017	G	A	Kinship
2	234078406	rs7569837	T	C	Kinship
2	234560591	rs1817154	C	R	Kinship
2	234876037	rs13401339	A	G	Kinship
2	235204421	rs12467783	C	T	Kinship
2	235402656	rs10194289	G	T	Kinship
2	235607892	rs12478541	G	T	Kinship
2	235753876	rs6750155	A	G	Kinship
2	236214712	rs16772	T	C	Kinship
2	236422975	rs7559293	A	G	Kinship
2	236972635	rs3768945	G	A	Kinship
2	237566315	rs2600732	C	A	Kinship
2	238192670	rs4663708	G	T	Kinship
2	238623413	rs2047169	G	A	Kinship
2	238994676	rs2264132	T	V	Kinship
2	239369790	rs479276	C	T	Kinship
2	239563579	rs907100	G	Y	iiSNP
2	239665710	rs4470287	G	A	Kinship
2	239832812	rs3935423	A	Y	Kinship
2	240001331	rs3791370	A	G	Kinship
2	240245917	rs10182074	C	T	Kinship
2	240391590	rs6756261	G	A	Kinship
2	240745718	rs4852140	A	S	Kinship
2	240981262	rs6728493	A	C	Kinship
2	241216359	rs1495922	T	C	Kinship
2	241922182	rs4234090	C	T	Kinship
2	242393658	rs2302013	A	Y	aiSNP
2	242459618	rs4675807	C	T	Kinship
3	543373	rs7426480	A	G	Kinship
3	845999	rs6769721	T	C	Kinship
3	961782	rs1357617	A	T	iiSNP
3	1079024	rs7631088	A	G	Kinship
3	1297263	rs4082640	G	A	Kinship
3	1504132	rs6442451	C	T	Kinship
3	1739724	rs1996439	G	A	Kinship
3	2017591	rs1852447	T	C	Kinship
3	2206373	rs2727927	G	A	Kinship
3	2796414	rs3897737	G	A	Kinship
3	2950536	rs11129336	T	C	Kinship
3	3069773	rs9837045	G	A	Kinship
3	3414586	rs2279977	A	C	Kinship
3	3708002	rs983154	C	T	Kinship
3	3900135	rs13075986	T	G	Kinship
3	4378142	rs894013	A	G	Kinship
3	5069843	rs11716050	A	G	Kinship
3	5280161	rs6793708	T	C	Kinship
3	5518671	rs9311538	A	C	Kinship
3	5716365	rs6791910	T	C	Kinship
3	6345015	rs2117784	C	T	Kinship
3	6665147	rs352284	G	T	Kinship
3	7017919	rs9883142	C	T	Kinship
3	7292607	rs9860580	T	C	Kinship
3	7544835	rs7641476	C	A	Kinship
3	7889657	rs901877	G	T	Kinship
3	8070268	rs471886	T	V	Kinship
3	8621403	rs956377	A	G	Kinship
3	8782406	rs237875	A	K	Kinship
3	9074843	rs6777129	T	C	Kinship
3	10275475	rs776514	T	C	Kinship
3	10599028	rs4383496	T	C	Kinship
3	12898941	rs906673	C	K	Kinship
3	13337553	rs7648762	G	H	Kinship
3	13642946	rs1878173	A	G	Kinship
3	14468767	rs13058781	C	T	Kinship
3	14815753	rs829182	G	A	Kinship
3	15152062	rs6808450	T	C	Kinship
3	15491756	rs3274	G	M	Kinship
3	16391908	rs542591	C	W	Kinship
3	16985272	rs7639882	C	T	Kinship
3	17877828	rs17200979	G	T	Kinship
3	19976253	rs6550227	A	G	Kinship
3	20345376	rs6801666	A	G	Kinship
3	20651459	rs1121305	A	G	Kinship
3	20973020	rs1498999	T	C	Kinship
3	21456170	rs376703	C	T	Kinship
3	22081979	rs166314	A	G	Kinship
3	22532660	rs2122369	T	C	Kinship
3	22841826	rs33117	T	C	Kinship
3	23505899	rs778472	T	C	Kinship
3	24173744	rs1705734	A	G	Kinship
3	25106437	rs6804842	A	G	Kinship
3	25515361	rs6775425	C	T	Kinship
3	26802920	rs9872064	A	G	Kinship
3	28678285	rs9830706	C	A	Kinship
3	29133039	rs634868	G	A	Kinship
3	29476873	rs9863789	T	M	Kinship
3	29843576	rs10510627	T	G	Kinship
3	30211349	rs17025018	C	T	Kinship
3	30415612	rs4955316	T	G	aiSNP
3	30559496	rs4305453	T	C	Kinship
3	30886154	rs1494739	G	T	Kinship
3	31243972	rs6778284	C	T	Kinship
3	32217789	rs2060780	A	G	Kinship
3	32417644	rs4364205	T	G	iiSNP
3	32498154	rs164214	T	C	Kinship
3	32937008	rs11927331	C	W	Kinship
3	33801024	rs3934853	C	T	Kinship
3	34761638	rs1420510	C	T	Kinship
3	35678494	rs1542211	A	G	Kinship
3	36530418	rs7645818	A	C	Kinship
3	37523636	rs391224	A	K	Kinship
3	38261037	rs1384006	G	A	Kinship
3	39146429	rs9809104	T	S	aiSNP
3	39954674	rs1599902	C	T	Kinship
3	41198050	rs1722850	T	M	Kinship
3	42733667	rs3846062	A	C	Kinship
3	43782668	rs6441792	A	G	Kinship
3	45706167	rs12493946	C	T	Kinship
3	46521392	rs2139634	G	T	Kinship
3	52349412	rs3852064	G	T	Kinship
3	53737575	rs3774531	C	T	Kinship
3	54159417	rs9881544	T	S	Kinship
3	54894545	rs1526596	A	G	Kinship
3	55177886	rs1688334	T	C	Kinship
3	55511675	rs472631	G	M	Kinship
3	55993656	rs12495172	G	A	Kinship
3	57826854	rs12492247	G	A	Kinship
3	58590284	rs4511910	A	C	Kinship
3	59488340	rs9866013	T	C	iiSNP
3	59519764	rs9855650	C	D	Kinship
3	60095604	rs9311749	C	T	Kinship
3	60350709	rs6782631	T	M	Kinship
3	60744333	rs7612949	G	A	Kinship
3	61480657	rs10866048	C	W	Kinship
3	61956588	rs251039	T	C	Kinship
3	62272627	rs11712908	T	C	Kinship
3	63037948	rs749244	C	T	Kinship
3	63615622	rs751191	G	H	Kinship
3	64272649	rs862500	A	K	aiSNP
3	64341070	rs9874741	T	C	Kinship
3	65021946	rs9873203	C	T	Kinship
3	65419616	rs4308214	C	T	Kinship
3	65685805	rs17073477	T	C	Kinship
3	65762252	rs984038	C	T	aiSNP
3	66368737	rs4443106	T	S	Kinship
3	67455458	rs4443191	G	W	Kinship
3	68090811	rs7373042	G	A	Kinship
3	69437399	rs986204	G	A	Kinship
3	70791669	rs7633132	A	C	Kinship
3	71983098	rs11706411	C	K	Kinship
3	72227868	rs7644006	A	G	Kinship
3	72505316	rs9870697	A	G	Kinship
3	72892988	rs4676894	G	A	Kinship
3	73157288	rs6766673	T	C	Kinship
3	73393147	rs10865676	G	M	Kinship
3	73690263	rs7653458	C	T	Kinship
3	74329839	rs12492560	G	A	Kinship
3	74734628	rs6549636	T	C	Kinship
3	76184968	rs1516468	T	C	Kinship
3	76713783	rs1816955	A	G	Kinship
3	77322334	rs9882239	T	C	Kinship
3	78610831	rs1507413	G	A	Kinship
3	79399575	rs6548616	T	C	aiSNP
3	79585158	rs9853895	T	C	Kinship
3	86229700	rs7651338	C	T	Kinship
3	87609221	rs2048284	G	W	Kinship
3	88892638	rs6800661	C	A	Kinship
3	97806616	rs4518168	G	W	Kinship
3	100594640	rs2118170	C	T	Kinship
3	101645933	rs1707606	G	A	Kinship
3	103359218	rs10937540	C	T	Kinship
3	104315714	rs4342125	C	T	Kinship
3	105062595	rs1438552	A	K	Kinship
3	105643849	rs6765145	T	C	Kinship
3	106089227	rs9831569	C	T	Kinship
3	106545997	rs954995	C	K	Kinship
3	108172817	rs6437783	C	K	aiSNP
3	108623388	rs10933971	C	T	Kinship
3	109536495	rs605172	G	A	Kinship
3	110301126	rs2399332	T	G	iiSNP
3	111033241	rs2958083	G	A	Kinship
3	111860222	rs1492480	A	G	Kinship
3	112536584	rs6773083	T	C	Kinship
3	113309149	rs6808932	A	C	Kinship
3	113804979	rs1872575	G	A	iiSNP
3	113962275	rs9809768	A	C	Kinship
3	115223004	rs1553208	A	G	Kinship
3	115568314	rs3772969	T	C	Kinship
3	115945873	rs4831124	C	T	Kinship
3	116270151	rs2010874	T	C	Kinship
3	116501978	rs12631538	G	A	Kinship
3	116782852	rs6438377	A	G	Kinship
3	117172164	rs6776358	G	A	Kinship
3	118020932	rs705260	A	C	Kinship
3	119129803	rs11714363	G	A	Kinship
3	120522716	rs12629908	G	A	aiSNP
3	121364173	rs1919550	A	T	aiSNP
3	121459589	rs12498138	G	A	aiSNP
3	122296834	rs2332240	A	G	Kinship
3	123404711	rs820371	T	C	aiSNP
3	124577555	rs11928651	T	C	Kinship
3	125075013	rs7609684	A	C	Kinship
3	125769757	rs4077563	C	T	Kinship
3	126216566	rs4322954	C	T	Kinship
3	128122820	rs1735537	T	M	Kinship
3	131800249	rs9289416	T	C	Kinship
3	132211993	rs9833058	G	A	Kinship
3	133483696	rs1880669	T	C	Kinship
3	133989068	rs6780295	G	M	Kinship
3	134400448	rs11923418	C	T	Kinship
3	135914476	rs9845457	G	A	aiSNP
3	139480123	rs1374828	C	T	Kinship
3	140102984	rs4683491	A	G	Kinship
3	141365883	rs7618625	G	A	Kinship
3	141845000	rs5028811	G	W	Kinship
3	142628616	rs2581618	C	T	Kinship
3	142980880	rs9857832	T	C	Kinship
3	143335479	rs11714312	C	K	Kinship
3	144126216	rs16855401	C	A	Kinship
3	144668698	rs9835486	C	A	Kinship
3	145735049	rs6808907	A	G	Kinship
3	146969974	rs9878692	C	W	Kinship
3	147432019	rs4681371	A	G	Kinship
3	147750355	rs734873	G	A	aiSNP
3	148272024	rs4681426	G	A	Kinship
3	148547780	rs9821558	A	K	Kinship
3	148835753	rs6788799	T	C	Kinship
3	149393280	rs4681542	G	A	Kinship
3	149936122	rs12638737	A	G	Kinship
3	150298317	rs9883613	A	G	Kinship
3	150691112	rs6786256	G	A	Kinship
3	151128895	rs10935844	T	G	Kinship
3	151597310	rs13315275	G	A	Kinship
3	152203657	rs17372441	T	C	Kinship
3	152894141	rs6770653	G	A	Kinship
3	153673681	rs1568489	A	G	Kinship
3	155743407	rs10936023	T	M	Kinship
3	159461558	rs11915303	A	G	Kinship
3	161043869	rs10936227	T	G	Kinship
3	163233510	rs6765213	C	T	Kinship
3	168781277	rs6444837	T	C	Kinship
3	169320058	rs11716015	C	K	Kinship
3	169966100	rs516741	G	T	Kinship
3	171071204	rs6768644	T	C	Kinship
3	171502693	rs13098912	C	T	Kinship
3	171808897	rs7620170	A	G	Kinship
3	172034443	rs4894543	A	G	Kinship
3	172359864	rs234003	A	G	Kinship
3	173453868	rs1488564	A	K	Kinship
3	176087269	rs301230	A	G	Kinship
3	176616271	rs2130014	C	T	Kinship
3	177119143	rs6804202	T	G	Kinship
3	177551779	rs1561030	G	A	Kinship
3	178167962	rs282887	G	M	Kinship
3	179162316	rs2287208	C	A	Kinship
3	179964727	rs2030763	G	A	aiSNP
3	180438462	rs7627545	A	K	Kinship
3	181342415	rs9845058	G	A	Kinship
3	182132383	rs16833118	C	T	Kinship
3	183183776	rs6809726	A	G	Kinship
3	183528442	rs263024	C	T	Kinship
3	184075047	rs2228291	A	G	Kinship
3	184493177	rs4686726	G	A	Kinship
3	184845544	rs16859665	A	G	Kinship
3	185258933	rs4626118	T	C	Kinship
3	185574131	rs12639517	C	T	Kinship
3	185845583	rs11924144	G	T	Kinship
3	186025431	rs2239624	C	T	Kinship
3	186228287	rs6778486	T	C	Kinship
3	186454180	rs5030062	A	C	Kinship
3	186648117	rs1468906	A	G	Kinship
3	186912351	rs9290846	T	C	Kinship
3	187071300	rs751396	T	C	Kinship
3	187269748	rs7644608	C	T	Kinship
3	187502713	rs7648069	T	C	Kinship
3	188124354	rs1559810	C	A	Kinship
3	188574996	rs1513181	G	A	aiSNP
3	188590446	rs1136644	A	G	Kinship
3	189045268	rs9872797	A	G	Kinship
3	189660809	rs724438	A	Y	Kinship
3	189858976	rs501443	T	C	Kinship
3	190313507	rs2193873	G	A	Kinship
3	190806108	rs1355366	T	M	iiSNP
3	191014928	rs1435066	T	C	Kinship
3	191256891	rs6794065	G	A	Kinship
3	192086091	rs6444637	C	D	Kinship
3	192375440	rs9813078	C	T	Kinship
3	192689067	rs709139	G	A	Kinship
3	193207380	rs6444724	T	M	iiSNP
3	193425749	rs280534	T	C	Kinship
3	193584617	rs968861	G	A	Kinship
3	193757098	rs4686667	C	T	Kinship
3	193963483	rs4547644	G	W	Kinship
3	194414147	rs4677854	C	A	Kinship
3	194597243	rs7641855	C	W	Kinship
3	195577630	rs9858622	A	G	Kinship
3	196339852	rs6798553	G	A	Kinship
4	1304632	rs7695691	A	G	Kinship
4	2747475	rs2341303	G	A	Kinship
4	3180021	rs363096	T	C	Kinship
4	3721269	rs7377501	A	C	Kinship
4	4258887	rs2980091	C	T	Kinship
4	4526248	rs12644497	A	G	Kinship
4	5182934	rs2369670	A	G	Kinship
4	5390637	rs9291090	A	C	aiSNP
4	5413525	rs195113	C	T	Kinship
4	5975538	rs16837960	G	A	Kinship
4	6168155	rs6446469	A	G	Kinship
4	6471246	rs10937735	A	G	Kinship
4	6673462	rs4689506	C	T	Kinship
4	6868452	rs10022837	T	C	Kinship
4	7061378	rs3796908	G	A	Kinship
4	7170562	rs9991298	C	T	Kinship
4	7288703	rs3857193	C	A	Kinship
4	7422453	rs7660356	A	G	Kinship
4	7684641	rs4689820	C	A	Kinship
4	7902003	rs4478172	A	Y	Kinship
4	8117671	rs1125307	G	M	Kinship
4	8554894	rs4696842	C	T	Kinship
4	9371116	rs6858299	C	K	Kinship
4	10323935	rs993173	T	C	Kinship
4	10949825	rs13124128	T	C	Kinship
4	10969059	rs2046361	T	A	iiSNP
4	11414037	rs224463	G	A	Kinship
4	11981872	rs13133185	C	T	Kinship
4	13526386	rs2075050	G	A	Kinship
4	14393864	rs17468022	C	T	Kinship
4	14733772	rs10016726	G	M	Kinship
4	15127630	rs11721627	G	A	Kinship
4	15409103	rs6449138	A	G	Kinship
4	15712787	rs4541502	T	G	Kinship
4	16011211	rs2313734	C	A	Kinship
4	16419601	rs7687486	C	A	Kinship
4	16698184	rs283029	A	C	Kinship
4	17276304	rs12507442	C	T	Kinship
4	17537159	rs2518649	T	G	Kinship
4	18195120	rs6856758	C	T	Kinship
4	18637315	rs10012227	G	A	aiSNP
4	20043516	rs13148770	C	T	Kinship
4	20543817	rs675465	G	H	Kinship
4	21138108	rs6448023	T	G	Kinship
4	21871986	rs12504827	G	A	Kinship
4	23495538	rs4317189	T	C	Kinship
4	23977778	rs1316861	G	A	Kinship
4	24369452	rs10007635	T	C	Kinship
4	24706382	rs6826722	G	A	Kinship
4	24957653	rs1453815	C	T	Kinship
4	25444762	rs10008104	G	A	Kinship
4	25740206	rs4395489	C	T	Kinship
4	25961788	rs6820447	C	T	Kinship
4	26160310	rs12650853	C	W	Kinship
4	26831827	rs6448475	C	W	Kinship
4	27902479	rs6857890	G	A	Kinship
4	30455876	rs7700123	G	A	Kinship
4	31559379	rs1379127	C	T	Kinship
4	32186096	rs4862911	T	C	Kinship
4	32866929	rs12651213	G	A	Kinship
4	34928521	rs13137372	T	C	Kinship
4	36317970	rs9995922	T	C	Kinship
4	37469174	rs2928307	G	A	Kinship
4	37785000	rs4463081	A	G	Kinship
4	38325105	rs1906297	T	M	Kinship
4	38754189	rs6824105	G	W	Kinship
4	38815502	rs4833103	A	C	aiSNP
4	39405151	rs13135439	T	S	Kinship
4	40035613	rs7665844	G	T	Kinship
4	40598634	rs1384035	A	G	Kinship
4	40823454	rs4861067	G	Y	Kinship
4	41061049	rs6831604	G	A	Kinship
4	41554364	rs10007810	G	A	aiSNP
4	42211367	rs9999533	C	W	Kinship
4	42499224	rs4280770	T	M	Kinship
4	43232462	rs12645109	A	Y	Kinship
4	44167271	rs1027201	C	T	Kinship
4	45164637	rs1996023	T	R	Kinship
4	46329655	rs279844	A	T	iiSNP
4	46685463	rs9291289	A	G	Kinship
4	54023351	rs7694213	G	A	Kinship
4	54819631	rs7686432	C	T	Kinship
4	55225121	rs2412563	A	G	Kinship
4	55610660	rs4406072	T	G	Kinship
4	55957723	rs17709898	A	G	Kinship
4	56623447	rs7667111	T	C	Kinship
4	56986929	rs11728328	T	S	Kinship
4	57477794	rs7699631	A	G	Kinship
4	57871203	rs1718837	T	C	Kinship
4	59211129	rs12648067	G	A	Kinship
4	60082188	rs1354254	C	T	Kinship
4	61370159	rs6852374	G	A	Kinship
4	62106989	rs11131314	C	K	Kinship
4	62728124	rs34855831	C	T	Kinship
4	63872125	rs9312100	C	T	Kinship
4	65142710	rs1483713	C	T	Kinship
4	66394160	rs11947260	C	T	Kinship
4	68874618	rs6826271	A	K	Kinship
4	69961339	rs7438135	G	A	Kinship
4	70514358	rs4148279	C	T	Kinship
4	71051031	rs17652789	C	T	Kinship
4	72885899	rs7699080	T	C	Kinship
4	73245191	rs1369093	T	M	aiSNP
4	73651309	rs316424	A	G	Kinship
4	74310844	rs2298839	A	K	Kinship
4	75395312	rs13104811	G	A	Kinship
4	75938236	rs1062293	A	G	Kinship
4	76425896	rs13134862	G	A	iiSNP
4	77487977	rs7687284	T	R	Kinship
4	78073655	rs6849534	A	C	Kinship
4	78734563	rs1587563	A	G	Kinship
4	79346759	rs6825981	G	M	Kinship
4	82492363	rs10033009	C	T	Kinship
4	82915079	rs13109155	A	K	Kinship
4	84518315	rs3733328	G	T	Kinship
4	85309078	rs385194	A	K	aiSNP
4	85328262	rs4101237	A	G	Kinship
4	85803607	rs11097026	A	C	Kinship
4	86763097	rs10008894	A	G	Kinship
4	88448026	rs2011326	A	C	Kinship
4	88805208	rs12644436	A	G	Kinship
4	89226422	rs1440581	T	M	Kinship
4	89713121	rs9991328	C	T	Kinship
4	90028412	rs7440590	T	C	Kinship
4	90373071	rs772494	T	M	Kinship
4	91253355	rs10015182	C	T	Kinship
4	93918343	rs1039938	C	T	Kinship
4	95867338	rs3796413	C	K	Kinship
4	96510283	rs7665819	T	M	Kinship
4	97523338	rs7674376	G	A	Kinship
4	98838339	rs921521	A	G	Kinship
4	99561045	rs1528545	C	T	Kinship
4	100239319	rs1229984	T	S	aiSNP
4	100244319	rs3811801	G	A	aiSNP
4	100335586	rs284785	T	C	Kinship
4	101699382	rs2089540	G	A	Kinship
4	103173749	rs13126885	C	W	Kinship
4	104054686	rs2720460	A	G	Kinship
4	105061306	rs13108980	T	C	Kinship
4	105375423	rs7657799	T	S	aiSNP
4	109016824	rs898518	C	W	Kinship
4	109517946	rs12646462	A	C	Kinship
4	109987381	rs3113687	T	C	Kinship
4	110523044	rs197212	A	G	Kinship
4	110945256	rs17041245	C	T	Kinship
4	111966090	rs6840447	A	G	Kinship
4	112312860	rs7669293	A	G	Kinship
4	112824982	rs3913813	G	A	Kinship
4	113409270	rs11936846	G	A	Kinship
4	114534723	rs10488958	A	G	Kinship
4	115161980	rs1603622	A	G	Kinship
4	115973568	rs1383001	A	K	Kinship
4	116908711	rs7669751	A	G	Kinship
4	117912395	rs7697486	T	C	Kinship
4	118777687	rs4580714	G	A	Kinship
4	119648399	rs298988	A	G	Kinship
4	120628627	rs2714961	T	C	Kinship
4	121489983	rs1532055	G	A	Kinship
4	122978844	rs6840372	T	C	Kinship
4	123881864	rs906833	C	T	Kinship
4	125266797	rs672858	A	G	Kinship
4	126354307	rs1395233	T	G	Kinship
4	128113424	rs6831679	G	M	Kinship
4	129218126	rs1391980	C	T	Kinship
4	130022161	rs1757928	C	W	aiSNP
4	130089052	rs11726808	C	K	Kinship
4	131629960	rs2311780	A	G	Kinship
4	132242896	rs4133013	T	V	Kinship
4	134081686	rs1396009	A	G	Kinship
4	135860798	rs4290941	G	A	Kinship
4	136453566	rs1479776	C	T	Kinship
4	137003101	rs4145876	T	C	Kinship
4	137539440	rs6815580	C	T	Kinship
4	139064115	rs1344976	A	K	Kinship
4	140466604	rs6828434	C	T	Kinship
4	141812645	rs1863307	A	G	Kinship
4	142187853	rs1304390	T	C	Kinship
4	142705418	rs1389098	G	A	Kinship
4	143234593	rs2636670	A	G	Kinship
4	144480013	rs924233	G	A	Kinship
4	147464245	rs4835042	A	C	Kinship
4	147970022	rs10008795	G	A	Kinship
4	149775941	rs1634070	C	W	Kinship
4	151231371	rs1813134	T	M	Kinship
4	152746079	rs2136961	A	K	Kinship
4	153415654	rs17028932	T	C	Kinship
4	153879878	rs11737767	C	T	Kinship
4	154448872	rs7660240	G	T	Kinship
4	154864750	rs13135284	T	C	Kinship
4	155287535	rs10017772	T	V	Kinship
4	155811145	rs2404198	T	C	Kinship
4	157398759	rs937068	G	A	Kinship
4	157489906	rs1554472	G	W	iiSNP
4	157994894	rs4690875	C	K	Kinship
4	159912840	rs109119	A	K	Kinship
4	161234438	rs2112267	C	T	Kinship
4	163237809	rs4413364	G	A	Kinship
4	164602209	rs6826691	C	T	Kinship
4	165161269	rs17676292	T	V	Kinship
4	165908721	rs4691139	A	K	Kinship
4	166438457	rs7699278	T	C	Kinship
4	167040095	rs12649030	A	G	Kinship
4	167699942	rs7698457	G	M	Kinship
4	168308058	rs17601548	G	T	Kinship
4	168893805	rs304341	C	T	Kinship
4	169329321	rs1387330	G	A	Kinship
4	169663615	rs6811238	T	G	iiSNP
4	169745078	rs1392750	C	T	Kinship
4	170894451	rs13118628	T	C	Kinship
4	171426045	rs7662606	C	T	Kinship
4	172033347	rs13137432	C	T	Kinship
4	172808394	rs6553597	C	A	Kinship
4	174928071	rs4235203	T	C	Kinship
4	175412477	rs8752	C	T	Kinship
4	175816129	rs6858430	T	C	Kinship
4	176538654	rs2333233	C	T	Kinship
4	176861301	rs1106568	G	A	Kinship
4	177212135	rs11133142	G	A	Kinship
4	177607731	rs1485762	T	C	Kinship
4	177964148	rs10025425	C	T	Kinship
4	178337145	rs1588051	A	G	Kinship
4	178760909	rs11131829	T	G	Kinship
4	179326362	rs17065950	T	R	Kinship
4	179399523	rs2702414	G	A	aiSNP
4	179962359	rs9312239	T	G	Kinship
4	180251982	rs921839	T	M	Kinship
4	180521957	rs4345226	A	K	Kinship
4	180798964	rs7655189	G	A	Kinship
4	181353789	rs4597870	T	C	Kinship
4	181699644	rs3101265	A	G	Kinship
4	181935405	rs1357353	A	G	Kinship
4	182179570	rs11727860	T	M	Kinship
4	182407681	rs4861970	G	W	Kinship
4	182616401	rs17072125	T	C	Kinship
4	182895078	rs2063956	A	G	Kinship
4	183078161	rs7695632	C	K	Kinship
4	183272312	rs13148469	T	C	Kinship
4	183942308	rs7660903	T	C	Kinship
4	184201909	rs11132173	G	M	Kinship
4	184526440	rs9884125	G	A	Kinship
4	184779187	rs6552711	G	T	Kinship
4	184931818	rs4861597	G	A	Kinship
4	185086713	rs2310044	G	A	Kinship
4	185249147	rs793892	C	T	Kinship
4	185434005	rs1077767	T	C	Kinship
4	185849906	rs10001154	C	T	Kinship
4	186019565	rs13120719	C	K	Kinship
4	186204090	rs2692596	T	C	Kinship
4	186717589	rs13126725	A	G	Kinship
4	187015089	rs1519309	C	K	Kinship
4	187465991	rs13113549	A	G	Kinship
4	187818466	rs9685837	G	A	Kinship
4	188051690	rs10024641	G	A	Kinship
4	188289740	rs13107031	C	A	Kinship
4	188509004	rs6826401	T	C	Kinship
4	188717853	rs4318702	C	T	Kinship
4	189138814	rs4863386	C	A	Kinship
4	190151383	rs4339259	A	C	Kinship
4	190318080	rs1979255	C	G	iiSNP
5	1157313	rs7726442	C	T	Kinship
5	1432825	rs460000	G	H	Kinship
5	1671200	rs931709	T	C	Kinship
5	1860049	rs4975744	A	G	Kinship
5	2247093	rs1458516	T	C	Kinship
5	2364626	rs316598	T	C	aiSNP
5	2376332	rs16899405	A	G	Kinship
5	2522431	rs374683	C	T	Kinship
5	2663888	rs7732655	C	T	Kinship
5	2879395	rs717302	G	A	iiSNP
5	3017791	rs11952070	A	K	Kinship
5	3380046	rs251433	G	A	Kinship
5	3675933	rs7711236	G	T	Kinship
5	3888310	rs623918	A	G	Kinship
5	4105915	rs1187491	G	T	Kinship
5	4288545	rs12110273	T	C	Kinship
5	4534191	rs6555299	A	G	Kinship
5	4950651	rs458279	C	A	Kinship
5	5146395	rs1863968	A	G	Kinship
5	5326138	rs7725935	A	G	Kinship
5	5504842	rs2619855	C	W	Kinship
5	5740672	rs7722440	C	A	Kinship
5	5916337	rs2455385	T	C	Kinship
5	6205134	rs11134147	G	A	Kinship
5	6772593	rs11947998	T	C	Kinship
5	6845035	rs870347	A	C	aiSNP
5	7048314	rs7711636	C	T	Kinship
5	7357767	rs6886365	G	A	Kinship
5	8278166	rs4640759	A	C	Kinship
5	8595305	rs1501340	A	G	Kinship
5	9173880	rs40718	G	A	Kinship
5	9420374	rs666617	T	C	Kinship
5	9604363	rs390	A	G	Kinship
5	10497207	rs7732984	T	C	Kinship
5	10903781	rs1995364	A	G	Kinship
5	11147814	rs886527	G	A	Kinship
5	11861884	rs6897411	A	G	Kinship
5	13238542	rs6554760	A	G	Kinship
5	13735892	rs3734109	T	M	Kinship
5	14239606	rs11133784	G	T	Kinship
5	14759246	rs4702049	C	T	Kinship
5	15567629	rs969351	G	A	Kinship
5	15921693	rs6892388	T	C	Kinship
5	16478120	rs162849	A	G	Kinship
5	16764644	rs2561231	T	C	Kinship
5	17049441	rs4701679	C	T	Kinship
5	17358730	rs4702207	C	T	Kinship
5	17374898	rs159606	A	K	iiSNP
5	17719837	rs6865140	A	G	Kinship
5	18492839	rs11750643	C	A	Kinship
5	18982961	rs10940978	T	C	Kinship
5	19865904	rs1911861	C	T	Kinship
5	22101322	rs7710738	T	M	Kinship
5	22740091	rs17358356	A	C	Kinship
5	23621475	rs1521009	A	S	Kinship
5	24155061	rs2115122	A	G	Kinship
5	25130699	rs12518815	C	A	Kinship
5	25520961	rs7712799	C	T	Kinship
5	26156304	rs1411589	G	W	Kinship
5	29214777	rs13166467	A	G	Kinship
5	30886848	rs13165986	T	C	Kinship
5	31169236	rs11957918	T	C	Kinship
5	31387526	rs12188316	T	C	Kinship
5	31806434	rs2010151	A	C	Kinship
5	31957550	rs7702447	T	C	Kinship
5	32179888	rs336517	A	G	Kinship
5	32466436	rs818600	A	G	Kinship
5	33057266	rs445454	A	G	Kinship
5	33446539	rs3777079	G	A	Kinship
5	33813994	rs10941092	A	G	Kinship
5	33951693	rs16891982	C	R	piSNP_aiSNP
5	33958959	rs28777	C	A	piSNP
5	34859409	rs336470	C	T	Kinship
5	35037115	rs37369	C	T	aiSNP
5	35345497	rs1025324	G	A	Kinship
5	36088903	rs155550	C	T	Kinship
5	37239240	rs7735138	A	C	Kinship
5	38053488	rs270537	A	G	Kinship
5	38580741	rs10040852	A	G	Kinship
5	38792486	rs7706715	C	A	Kinship
5	39081475	rs10064513	A	G	Kinship
5	42856350	rs1423652	C	T	Kinship
5	43711378	rs6451722	G	A	aiSNP
5	44267175	rs6883160	T	G	Kinship
5	51059051	rs4865684	A	G	Kinship
5	52653978	rs7729080	C	A	Kinship
5	53110493	rs10940341	C	A	Kinship
5	53694941	rs755188	C	T	Kinship
5	55445129	rs309622	T	C	Kinship
5	55930580	rs1279627	A	G	Kinship
5	56879903	rs985363	A	K	Kinship
5	57643108	rs245464	A	G	Kinship
5	58170733	rs152693	C	A	Kinship
5	59020054	rs1992112	G	A	Kinship
5	59759657	rs26951	C	T	aiSNP
5	61978989	rs4700505	C	T	Kinship
5	63077057	rs1478497	C	R	Kinship
5	65961733	rs6881653	T	C	Kinship
5	66670452	rs160844	C	W	Kinship
5	68455166	rs389686	C	T	Kinship
5	70749745	rs7732361	A	C	Kinship
5	72493266	rs7702108	A	G	Kinship
5	73069226	rs13164180	G	A	Kinship
5	73420538	rs208118	G	A	Kinship
5	73780784	rs2927633	G	A	Kinship
5	74262650	rs7719121	G	A	Kinship
5	76093207	rs615986	C	T	Kinship
5	76627436	rs9687030	A	S	Kinship
5	77606215	rs4572979	A	G	Kinship
5	78228199	rs337888	A	G	Kinship
5	78629346	rs9293769	C	T	Kinship
5	79085726	rs12657828	A	G	aiSNP
5	79092097	rs259100	A	G	Kinship
5	79497415	rs10075871	C	T	Kinship
5	79912044	rs836788	C	T	Kinship
5	80252534	rs10491488	C	A	Kinship
5	80594346	rs10061143	G	A	Kinship
5	81106956	rs4703849	A	G	Kinship
5	82070143	rs10514244	A	Y	Kinship
5	82504856	rs10514249	C	T	Kinship
5	82810714	rs160380	A	G	Kinship
5	83156500	rs10044480	C	T	Kinship
5	83806010	rs6886927	A	C	Kinship
5	85321761	rs7735802	A	G	Kinship
5	86895675	rs1121757	A	C	Kinship
5	88808594	rs12652212	A	G	Kinship
5	89642239	rs4916796	T	C	Kinship
5	90361061	rs7706034	G	A	Kinship
5	91093880	rs4398667	A	C	Kinship
5	92154579	rs17668565	T	M	Kinship
5	93615466	rs981862	G	A	Kinship
5	94198611	rs149352	G	W	Kinship
5	94731347	rs33894	A	G	Kinship
5	96387033	rs13175726	A	G	Kinship
5	97333442	rs257239	A	C	Kinship
5	99969742	rs157436	T	C	Kinship
5	101959192	rs982094	T	M	Kinship
5	104107038	rs1443069	T	G	Kinship
5	105990288	rs1370474	T	S	Kinship
5	106804363	rs26247	A	G	aiSNP
5	107282788	rs7716454	A	G	Kinship
5	107951067	rs12652136	A	C	Kinship
5	109358981	rs2925117	T	C	Kinship
5	111103258	rs255888	C	T	Kinship
5	111596035	rs7732679	C	T	Kinship
5	112312528	rs33556	T	C	Kinship
5	113160490	rs1482358	G	T	Kinship
5	113980360	rs2553476	G	A	Kinship
5	114654042	rs6894010	G	A	Kinship
5	115060230	rs1422289	A	G	Kinship
5	115731448	rs1990877	T	C	Kinship
5	116019372	rs7719129	C	W	Kinship
5	116300347	rs6866207	C	A	Kinship
5	117087858	rs4482937	T	C	Kinship
5	117494640	rs10079352	G	A	aiSNP
5	117982046	rs2914908	C	T	Kinship
5	119640500	rs12653659	C	T	Kinship
5	120524720	rs1896656	G	A	Kinship
5	121419259	rs840461	G	T	Kinship
5	122504566	rs335206	T	C	Kinship
5	123246694	rs1990962	T	C	Kinship
5	123633249	rs2032806	T	M	Kinship
5	124491364	rs1016476	G	A	Kinship
5	125369113	rs12719343	A	G	Kinship
5	125897411	rs4626335	C	T	Kinship
5	126469930	rs6884988	C	W	Kinship
5	127147547	rs790480	T	M	Kinship
5	131405027	rs31474	T	C	Kinship
5	131436896	rs39897	C	T	aiSNP
5	133774168	rs328040	C	T	Kinship
5	134343799	rs177252	A	G	Kinship
5	134957413	rs6873508	C	T	Kinship
5	135414280	rs2190622	G	A	Kinship
5	136334314	rs4308478	C	K	aiSNP
5	136633338	rs13182883	G	A	iiSNP
5	136901419	rs10491336	C	T	Kinship
5	139384602	rs11167875	C	T	Kinship
5	140307284	rs155361	G	A	Kinship
5	140561768	rs2740584	C	T	Kinship
5	141476168	rs2879271	T	C	Kinship
5	141676257	rs11744608	G	H	Kinship
5	142008525	rs249917	T	C	Kinship
5	142796532	rs4607376	A	K	Kinship
5	144025843	rs171818	G	A	Kinship
5	145322071	rs6869382	C	K	Kinship
5	145978224	rs3096089	A	K	Kinship
5	146775475	rs2288806	T	G	Kinship
5	147204592	rs4705202	G	A	Kinship
5	148576253	rs7720260	T	C	Kinship
5	148958653	rs6861618	C	D	Kinship
5	149237916	rs30884	C	T	Kinship
5	149548823	rs887343	G	A	Kinship
5	150038265	rs33409	G	A	Kinship
5	150331600	rs6579821	G	A	Kinship
5	150845369	rs357616	T	C	Kinship
5	152590591	rs2615159	T	C	Kinship
5	155379999	rs10062650	C	T	Kinship
5	155471714	rs6556352	C	W	aiSNP
5	155938322	rs1368299	A	G	Kinship
5	158366263	rs4921537	A	G	Kinship
5	158742950	rs3212227	T	G	Kinship
5	159487953	rs7704770	G	A	iiSNP
5	159596509	rs7734683	C	T	Kinship
5	160187121	rs11135114	G	A	Kinship
5	161128914	rs3219151	C	T	Kinship
5	162175154	rs3914991	G	A	Kinship
5	162651614	rs2114997	G	A	Kinship
5	163374345	rs11954477	G	A	Kinship
5	163867010	rs4130719	G	A	Kinship
5	164308225	rs3923448	T	C	Kinship
5	164769627	rs2217644	A	G	Kinship
5	165085583	rs116953	C	T	Kinship
5	165695551	rs2695978	G	A	Kinship
5	165739982	rs1500127	C	T	aiSNP
5	166068292	rs347994	T	C	Kinship
5	166417375	rs3853242	T	C	Kinship
5	167499832	rs9313396	G	W	Kinship
5	167781775	rs6880261	T	G	Kinship
5	168033163	rs158910	T	G	Kinship
5	168265891	rs1979923	T	C	Kinship
5	168539240	rs2569114	C	T	Kinship
5	168870650	rs12652441	T	G	Kinship
5	169146825	rs371856	A	G	Kinship
5	169332156	rs171862	A	G	Kinship
5	169661414	rs918506	C	W	Kinship
5	169735920	rs315791	A	C	iiSNP
5	169865015	rs13156152	G	A	Kinship
5	170052330	rs905823	A	C	Kinship
5	170202984	rs7722456	C	W	aiSNP
5	170258216	rs4867634	A	G	Kinship
5	170863509	rs4076077	C	T	Kinship
5	171195033	rs249516	A	C	Kinship
5	171472575	rs4868136	G	A	Kinship
5	171817636	rs2731729	A	G	Kinship
5	172031249	rs931802	A	G	Kinship
5	172256024	rs1564259	T	C	Kinship
5	173750565	rs2162728	C	T	Kinship
5	174071838	rs13163544	C	T	Kinship
5	174241185	rs7721551	T	C	Kinship
5	174414273	rs1979926	G	A	Kinship
5	174618053	rs7732078	A	G	Kinship
5	174778678	rs251934	A	G	iiSNP
5	174836280	rs265984	C	A	Kinship
5	175202905	rs4141517	G	M	Kinship
5	175947051	rs4868644	C	T	Kinship
5	176334601	rs1472920	T	S	Kinship
5	176740244	rs11949767	A	S	Kinship
5	177044707	rs6600989	C	T	Kinship
5	177413659	rs4413548	C	T	Kinship
5	177863083	rs6422347	T	C	aiSNP
5	178120334	rs7715476	C	T	Kinship
5	178415937	rs2067011	A	G	Kinship
5	178690725	rs338882	G	A	iiSNP
5	178790953	rs340434	C	T	Kinship
5	179264731	rs10277	T	M	Kinship
5	179585309	rs3940643	C	T	Kinship
5	180176497	rs6886113	T	C	Kinship
6	396321	rs12203592	C	T	piSNP
6	457748	rs4959270	C	W	piSNP
6	702398	rs2804731	T	C	Kinship
6	951385	rs1336302	C	T	Kinship
6	1582559	rs6916316	T	C	Kinship
6	1760556	rs3800036	G	A	Kinship
6	1957861	rs2761239	G	A	Kinship
6	2145447	rs4959168	C	T	Kinship
6	2449186	rs761098	A	C	Kinship
6	2644630	rs2170614	C	T	Kinship
6	2831191	rs10793840	T	C	Kinship
6	3075553	rs2326173	A	G	Kinship
6	3343544	rs10498660	C	T	Kinship
6	3737700	rs11242868	T	C	Kinship
6	3978257	rs2326366	A	C	Kinship
6	4501489	rs2181015	A	C	Kinship
6	4688031	rs6903613	C	K	Kinship
6	4747159	rs1040045	G	A	aiSNP
6	5159064	rs119408	G	T	Kinship
6	5387513	rs2432755	C	D	Kinship
6	5622232	rs4959341	T	C	Kinship
6	6159049	rs4960171	C	T	Kinship
6	6952323	rs2802426	A	S	Kinship
6	7213279	rs6906505	C	T	Kinship
6	7788602	rs9379137	A	G	Kinship
6	8584311	rs850154	G	A	Kinship
6	8855948	rs9393069	A	G	Kinship
6	9289146	rs9379615	T	C	Kinship
6	9780097	rs2223236	C	T	Kinship
6	10047914	rs855398	A	K	Kinship
6	10316981	rs10946418	C	T	Kinship
6	11213832	rs3734404	T	C	Kinship
6	11779088	rs2076189	C	T	Kinship
6	12059954	rs13218440	G	A	iiSNP
6	12076171	rs9470903	T	C	Kinship
6	12384972	rs10947982	G	W	Kinship
6	12535111	rs2504853	T	C	aiSNP
6	13623324	rs12209803	T	C	Kinship
6	14067170	rs9476481	G	A	Kinship
6	14349627	rs9464677	A	G	Kinship
6	14626729	rs857477	T	C	Kinship
6	14887524	rs374136	T	C	Kinship
6	15256571	rs10949286	A	C	Kinship
6	16098290	rs6459448	G	A	Kinship
6	16425403	rs932412	A	Y	Kinship
6	16677571	rs3812192	C	W	Kinship
6	16882702	rs3006076	G	T	Kinship
6	17106718	rs4716108	C	A	Kinship
6	17535454	rs6939935	C	T	Kinship
6	18170524	rs7744164	A	S	Kinship
6	18740159	rs1998416	A	G	Kinship
6	19377333	rs9368060	A	G	Kinship
6	19956843	rs2782185	A	G	Kinship
6	20325205	rs6917385	G	A	Kinship
6	20901311	rs6456382	A	G	Kinship
6	21233412	rs6937811	T	S	Kinship
6	21911616	rs7745461	A	K	aiSNP
6	21921026	rs6934973	A	G	Kinship
6	22403373	rs6933317	C	T	Kinship
6	22673453	rs926571	T	C	Kinship
6	24347883	rs793674	G	A	Kinship
6	24726408	rs2145753	T	G	Kinship
6	25039602	rs303898	G	M	Kinship
6	25393306	rs716797	G	A	Kinship
6	26345141	rs10946813	G	A	Kinship
6	30993499	rs2517554	C	T	Kinship
6	34103954	rs914813	T	C	Kinship
6	35503576	rs7743152	A	G	Kinship
6	36490733	rs12203115	A	G	aiSNP
6	38398803	rs4591850	C	T	Kinship
6	39239265	rs2815022	A	G	Kinship
6	39829223	rs2504097	T	C	Kinship
6	40469438	rs2436735	G	A	Kinship
6	41154650	rs9381040	C	T	Kinship
6	41433215	rs9357362	A	G	Kinship
6	41726138	rs1806719	C	T	Kinship
6	41993007	rs9369324	G	A	Kinship
6	42252385	rs9471831	G	A	Kinship
6	42598371	rs9471889	C	T	Kinship
6	43050824	rs3729617	G	A	Kinship
6	43388054	rs6907066	G	A	Kinship
6	43686011	rs7767224	G	T	Kinship
6	43898777	rs833623	C	K	Kinship
6	44138947	rs9369461	A	C	Kinship
6	46321089	rs1867015	T	S	Kinship
6	46942896	rs7741079	G	A	Kinship
6	50227356	rs9381861	T	C	Kinship
6	51483961	rs9381994	T	C	Kinship
6	52018919	rs1937146	A	C	Kinship
6	52424718	rs4715307	C	K	Kinship
6	53107202	rs2252022	C	T	Kinship
6	54531949	rs953896	C	A	Kinship
6	55155704	rs2811231	C	R	iiSNP
6	56064197	rs1474698	C	W	Kinship
6	65263122	rs12205418	T	C	Kinship
6	66304163	rs354364	T	M	Kinship
6	67277460	rs2352501	A	G	Kinship
6	68284080	rs856831	G	A	Kinship
6	69294401	rs9346224	T	G	Kinship
6	70269974	rs980223	A	Y	Kinship
6	70961833	rs1135056	T	C	Kinship
6	71583804	rs2504748	C	T	Kinship
6	72193707	rs9351814	A	C	Kinship
6	72809986	rs9293862	G	A	Kinship
6	73478625	rs7775641	C	T	Kinship
6	74167406	rs9341423	A	G	Kinship
6	75349672	rs2502496	T	G	Kinship
6	76672441	rs6924084	C	T	Kinship
6	77798214	rs10943413	A	G	Kinship
6	78912889	rs9443542	A	G	Kinship
6	81564185	rs7769005	G	A	Kinship
6	82635257	rs6909813	A	G	Kinship
6	84943627	rs6922633	G	A	Kinship
6	88097764	rs4707364	C	T	Kinship
6	88845949	rs806365	T	C	Kinship
6	89879168	rs7775554	A	S	Kinship
6	90518278	rs192655	G	A	aiSNP
6	91105896	rs790605	G	M	Kinship
6	91505411	rs10485409	C	T	Kinship
6	92964208	rs9362961	A	G	Kinship
6	94537255	rs1336071	T	M	iiSNP
6	97058553	rs2273621	A	G	Kinship
6	98212409	rs6569077	C	T	Kinship
6	99630038	rs9373057	C	W	Kinship
6	100539396	rs6910833	C	T	Kinship
6	101263516	rs7740783	C	D	Kinship
6	101897534	rs1856310	G	T	Kinship
6	102601177	rs3849205	T	C	Kinship
6	103635120	rs12213111	C	T	Kinship
6	104856640	rs267333	A	G	Kinship
6	105444058	rs369065	C	T	Kinship
6	106322750	rs13437093	G	M	Kinship
6	106613091	rs4946730	G	A	Kinship
6	107139657	rs3104037	C	T	Kinship
6	107517159	rs11153056	T	C	Kinship
6	109049607	rs6910666	A	G	Kinship
6	110266415	rs2503770	A	T	aiSNP
6	111424015	rs9400467	C	T	Kinship
6	111935682	rs6926543	G	W	Kinship
6	112487900	rs971402	G	A	Kinship
6	113202257	rs7744587	C	T	Kinship
6	114028139	rs7774400	C	T	Kinship
6	115063621	rs9387243	T	M	Kinship
6	116289044	rs554139	A	G	Kinship
6	117528651	rs9374640	G	A	Kinship
6	119043898	rs9489510	A	G	Kinship
6	120491715	rs155156	G	A	Kinship
6	120560694	rs1478829	T	M	iiSNP
6	121753943	rs7740467	T	C	Kinship
6	123749752	rs1343962	C	T	Kinship
6	123894978	rs1358856	C	A	iiSNP
6	124163015	rs6936906	C	T	Kinship
6	124442286	rs594664	C	T	Kinship
6	124805874	rs7767478	T	C	Kinship
6	125135997	rs9401776	T	C	Kinship
6	125433716	rs7451644	G	T	Kinship
6	126165003	rs584032	G	A	Kinship
6	127094587	rs4895816	A	Y	Kinship
6	127463376	rs2503107	C	A	iiSNP
6	130894602	rs1316537	A	G	Kinship
6	131438063	rs643459	G	A	Kinship
6	133323872	rs271167	T	C	Kinship
6	133694338	rs211609	A	Y	Kinship
6	134329997	rs2811675	C	T	Kinship
6	135178852	rs9373114	G	A	Kinship
6	135642756	rs2064430	T	C	Kinship
6	136482727	rs3823159	A	G	aiSNP
6	137034464	rs911182	C	T	Kinship
6	137454459	rs72761	G	M	Kinship
6	137698614	rs4896263	T	G	Kinship
6	137940936	rs495610	G	A	Kinship
6	140144453	rs3001017	G	A	Kinship
6	141171423	rs685606	C	T	Kinship
6	142846565	rs155259	G	A	Kinship
6	144331491	rs9321957	T	G	Kinship
6	145055331	rs4463276	G	A	aiSNP
6	146934383	rs9390399	C	W	Kinship
6	147813016	rs389674	C	T	Kinship
6	148439462	rs9373551	T	R	Kinship
6	148761456	rs2272998	G	Y	iiSNP
6	148761603	rs9498038	C	A	Kinship
6	149016692	rs7453519	A	G	Kinship
6	149259321	rs979429	T	C	Kinship
6	149560966	rs7748981	T	G	Kinship
6	150210723	rs6925151	C	T	Kinship
6	151015996	rs275351	T	C	Kinship
6	151467182	rs6924562	T	M	Kinship
6	152183551	rs1643821	G	A	Kinship
6	152453094	rs2295193	G	M	Kinship
6	152697706	rs214955	C	W	iiSNP
6	153124301	rs578512	T	C	Kinship
6	153546315	rs317104	G	A	Kinship
6	154059970	rs1937588	T	C	Kinship
6	154478440	rs2236256	C	A	Kinship
6	154743525	rs7771159	T	C	Kinship
6	155255820	rs9371837	C	D	Kinship
6	156032199	rs9322533	C	T	Kinship
6	156519131	rs6557482	G	A	Kinship
6	157020791	rs9480379	A	G	Kinship
6	157979923	rs1566956	G	A	Kinship
6	159264974	rs6924755	G	A	Kinship
6	159785533	rs9365050	G	A	Kinship
6	160161225	rs4709364	C	T	Kinship
6	160583048	rs2083867	G	A	Kinship
6	161751279	rs9365281	C	T	Kinship
6	162305402	rs9347553	C	T	Kinship
6	162601721	rs1954948	A	G	Kinship
6	162875706	rs4709612	T	C	Kinship
6	163213454	rs1333955	T	M	Kinship
6	163221792	rs4458655	T	C	aiSNP
6	164023708	rs11756061	T	R	Kinship
6	164463355	rs4709819	G	A	Kinship
6	165045334	rs727811	G	T	iiSNP
6	165309797	rs7764525	T	C	Kinship
6	165671448	rs10946068	C	T	Kinship
6	165901124	rs471544	T	M	Kinship
6	166197889	rs6928719	C	A	Kinship
6	166366474	rs300117	A	G	Kinship
6	166567345	rs6914547	G	A	Kinship
6	166751690	rs4709111	T	R	Kinship
6	166930424	rs9364852	T	C	Kinship
6	167245665	rs9355598	C	D	Kinship
6	167522300	rs6456156	T	C	Kinship
6	167718396	rs13198547	G	A	Kinship
6	168395957	rs3778667	G	A	Kinship
6	168665760	rs1871428	G	M	aiSNP
6	168903232	rs2609333	A	G	Kinship
6	169199202	rs6936903	T	C	Kinship
6	169503245	rs9406337	G	T	Kinship
6	170255046	rs4716412	C	T	Kinship
6	170589989	rs2180052	G	M	aiSNP
7	750790	rs6964358	G	T	Kinship
7	1216013	rs1880297	C	W	Kinship
7	1640842	rs10257217	A	K	Kinship
7	2017445	rs6461049	C	T	Kinship
7	3481695	rs10243467	A	G	Kinship
7	4310365	rs6955448	C	K	iiSNP
7	4452636	rs10951550	C	T	Kinship
7	4457003	rs917118	C	T	iiSNP
7	4877012	rs3763381	C	K	Kinship
7	5144105	rs4720492	T	C	Kinship
7	5406479	rs4445136	T	M	Kinship
7	6053264	rs1860461	G	A	Kinship
7	6870635	rs10242703	G	A	Kinship
7	7212769	rs1594575	G	T	Kinship
7	7782919	rs2024372	G	A	Kinship
7	7978565	rs4725051	C	T	Kinship
7	8166023	rs12532271	G	M	Kinship
7	8359623	rs765370	T	G	Kinship
7	8532844	rs6978212	C	T	Kinship
7	8722688	rs1013812	G	A	Kinship
7	8899901	rs1859416	A	G	Kinship
7	9704732	rs11767294	T	G	Kinship
7	10468765	rs6946433	C	T	Kinship
7	11343074	rs2189349	C	T	Kinship
7	11725406	rs1589944	T	S	Kinship
7	12813460	rs10215532	A	G	Kinship
7	13184540	rs12699451	A	S	Kinship
7	13480718	rs2568633	T	C	Kinship
7	13804535	rs12112961	C	T	Kinship
7	13894276	rs1019029	A	G	iiSNP
7	14192611	rs7777178	A	S	Kinship
7	15643347	rs6946852	C	T	Kinship
7	16500884	rs12699798	G	A	Kinship
7	17004301	rs1721019	C	A	Kinship
7	17509089	rs632859	C	T	Kinship
7	18003670	rs11766489	T	C	Kinship
7	18504411	rs213272	A	K	Kinship
7	19371790	rs7796931	T	C	Kinship
7	20282736	rs11983202	C	T	Kinship
7	20613366	rs9885995	A	G	Kinship
7	21211412	rs4236302	G	A	Kinship
7	21496496	rs6461566	T	C	Kinship
7	21755427	rs2965407	A	G	Kinship
7	22042280	rs1636296	C	T	Kinship
7	22358234	rs12333614	C	T	Kinship
7	24055011	rs2216974	G	A	Kinship
7	24539772	rs756913	G	A	aiSNP
7	25052796	rs2522251	G	T	Kinship
7	25554856	rs9638826	G	A	Kinship
7	27499198	rs17743751	C	T	Kinship
7	27943809	rs193	C	T	Kinship
7	28172586	rs917115	T	C	aiSNP
7	28302072	rs177465	C	W	Kinship
7	28573757	rs170062	C	D	Kinship
7	28903231	rs10225559	T	C	Kinship
7	29365366	rs3828985	G	M	Kinship
7	29882816	rs174935	G	A	Kinship
7	30195058	rs7780166	G	A	Kinship
7	30478056	rs2970498	C	T	Kinship
7	31122630	rs2267730	C	T	Kinship
7	31981713	rs6462315	T	G	Kinship
7	32179124	rs32314	C	T	aiSNP
7	32866723	rs2392147	T	G	Kinship
7	33554162	rs12674093	G	T	Kinship
7	35269625	rs2908049	T	C	Kinship
7	35747325	rs10266182	G	A	Kinship
7	36530276	rs6942586	G	A	Kinship
7	36868010	rs6969810	T	C	Kinship
7	37501378	rs10215851	T	C	Kinship
7	38109048	rs1014842	A	G	Kinship
7	38469039	rs2215955	C	A	Kinship
7	38919395	rs2190666	C	T	Kinship
7	39792651	rs6950742	T	C	Kinship
7	41241212	rs10245608	C	W	Kinship
7	41871611	rs6943781	G	A	Kinship
7	42281481	rs6463094	C	T	Kinship
7	42380071	rs2330442	A	S	aiSNP
7	43371852	rs17723745	T	M	Kinship
7	43879274	rs1181531	C	T	Kinship
7	44231216	rs3757840	T	S	Kinship
7	44808091	rs1050331	T	G	Kinship
7	45565811	rs1525655	T	C	Kinship
7	45977173	rs2471552	C	T	aiSNP
7	47248297	rs12702317	G	T	Kinship
7	47791977	rs6965341	C	T	Kinship
7	48439043	rs10278745	A	G	Kinship
7	49040143	rs6583489	T	G	Kinship
7	49621833	rs2886379	G	A	Kinship
7	50724555	rs2237456	C	T	Kinship
7	51096974	rs2240090	C	W	Kinship
7	51557339	rs17134279	G	A	Kinship
7	52751348	rs12534294	C	A	Kinship
7	53865681	rs1534734	C	T	Kinship
7	54718300	rs1569261	G	T	Kinship
7	55499723	rs3823584	G	M	Kinship
7	63444577	rs1583721	G	A	Kinship
7	66472198	rs11766656	T	C	Kinship
7	67307712	rs7776685	C	T	Kinship
7	68015028	rs7790867	T	C	Kinship
7	68649968	rs1195261	T	C	Kinship
7	69238158	rs11765886	T	C	Kinship
7	69759833	rs2866277	G	A	Kinship
7	70248469	rs9886351	A	G	Kinship
7	70738729	rs7794356	G	A	Kinship
7	71255458	rs6977083	C	T	Kinship
7	71881828	rs6961002	C	T	Kinship
7	72725885	rs34014814	C	T	Kinship
7	73425238	rs6948963	A	C	Kinship
7	73454199	rs4717865	G	A	aiSNP
7	75189471	rs6962352	G	A	Kinship
7	75876754	rs1894761	T	M	Kinship
7	77778668	rs3807694	T	C	Kinship
7	78659092	rs10224582	A	G	Kinship
7	79644412	rs728459	A	G	Kinship
7	80055910	rs6467158	T	M	Kinship
7	80968055	rs6952065	T	C	Kinship
7	81466742	rs17155560	G	A	Kinship
7	82184977	rs2189990	A	G	Kinship
7	83269806	rs302124	G	T	Kinship
7	83533047	rs10954737	T	C	aiSNP
7	88050398	rs7799167	G	A	Kinship
7	88770627	rs10233510	C	T	Kinship
7	89387363	rs9942677	T	C	Kinship
7	89984409	rs42664	A	G	Kinship
7	90632954	rs802387	A	G	Kinship
7	91299161	rs2974129	C	T	Kinship
7	91925256	rs721015	G	A	Kinship
7	92987445	rs2285505	T	C	Kinship
7	96749012	rs7794886	T	C	Kinship
7	97193864	rs10278295	C	T	Kinship
7	97642397	rs12669058	C	W	Kinship
7	97695363	rs705308	C	W	aiSNP
7	98021211	rs9649213	A	G	Kinship
7	100769538	rs2227631	A	G	Kinship
7	101647143	rs12668172	T	C	Kinship
7	103114096	rs3808050	T	C	Kinship
7	103762313	rs194834	G	A	Kinship
7	104441909	rs10085776	T	C	Kinship
7	105714513	rs6973699	A	G	Kinship
7	106377328	rs342301	C	T	Kinship
7	107294151	rs2712230	G	A	Kinship
7	107929474	rs1035204	C	T	Kinship
7	108522844	rs848403	A	G	Kinship
7	109150237	rs12113865	C	K	Kinship
7	109782499	rs1722052	T	S	Kinship
7	110475186	rs12531989	C	A	Kinship
7	111228448	rs2528691	G	A	Kinship
7	115566788	rs10264545	G	A	Kinship
7	116928371	rs4727847	T	S	Kinship
7	118229822	rs304525	G	A	Kinship
7	121217473	rs5000116	A	C	Kinship
7	121878287	rs7802078	G	A	Kinship
7	122542284	rs2428770	T	G	Kinship
7	123768153	rs2191280	T	C	Kinship
7	124322993	rs10262687	A	G	Kinship
7	125240393	rs4731254	C	W	Kinship
7	127923778	rs7811892	C	T	Kinship
7	128521240	rs9656375	G	A	Kinship
7	129176106	rs725473	G	A	Kinship
7	129586354	rs10215972	C	T	Kinship
7	129934219	rs3807344	T	C	Kinship
7	130404776	rs4067228	G	A	Kinship
7	130641577	rs205774	G	A	Kinship
7	130742066	rs7803075	A	G	aiSNP
7	130871361	rs7798605	C	T	Kinship
7	131178326	rs1733862	T	M	Kinship
7	131407940	rs2971769	T	G	Kinship
7	131761018	rs4731841	G	T	Kinship
7	132367230	rs728469	C	T	Kinship
7	135406176	rs4596594	A	G	Kinship
7	136588109	rs6963819	G	A	Kinship
7	136921062	rs322295	C	K	Kinship
7	137029838	rs321198	T	C	iiSNP
7	137852311	rs2633358	C	T	Kinship
7	138073611	rs370042	C	W	Kinship
7	138292828	rs1673218	G	A	Kinship
7	138561260	rs10278730	A	G	Kinship
7	139447377	rs10236187	A	C	aiSNP
7	139558522	rs194149	T	M	Kinship
7	139942304	rs11977670	G	A	Kinship
7	140823118	rs2270214	G	A	Kinship
7	141241540	rs1569085	A	G	Kinship
7	142492130	rs2367486	A	G	Kinship
7	143042837	rs2272251	C	K	Kinship
7	144277770	rs7804157	T	G	Kinship
7	144955976	rs3919487	C	W	Kinship
7	145721952	rs10272217	G	A	Kinship
7	147025943	rs1479842	A	K	Kinship
7	148116450	rs2530311	A	S	Kinship
7	148501758	rs9987055	G	A	Kinship
7	148940873	rs10241873	C	A	Kinship
7	149333103	rs2579592	C	W	Kinship
7	150070630	rs1051760	A	G	Kinship
7	150467723	rs4725363	A	G	Kinship
7	150702219	rs3918184	C	T	Kinship
7	151580648	rs12540735	G	A	Kinship
7	151873853	rs6464211	C	T	aiSNP
7	152178955	rs10235893	A	G	Kinship
7	152567213	rs1966134	A	K	Kinship
7	153147715	rs12703305	T	C	Kinship
7	153320044	rs7806949	G	T	Kinship
7	153522140	rs2538421	G	A	Kinship
7	153875187	rs12154291	G	A	Kinship
7	154254861	rs2337393	C	W	Kinship
7	154815796	rs11760608	A	G	Kinship
7	154975445	rs2951012	T	C	Kinship
7	155162399	rs1861968	G	A	Kinship
7	155305104	rs6459707	C	T	Kinship
7	155619980	rs1233563	C	K	Kinship
7	155761671	rs12113238	G	A	Kinship
7	155923616	rs741828	C	T	Kinship
7	155990813	rs737681	T	C	iiSNP
7	156117114	rs4424129	T	M	Kinship
7	156296201	rs10275655	T	C	Kinship
7	156711661	rs2969124	C	T	Kinship
7	157258109	rs10237947	A	Y	Kinship
7	157848770	rs10254965	C	T	Kinship
7	158223106	rs7786808	A	G	Kinship
8	1174950	rs11776363	T	C	Kinship
8	1375610	rs763869	G	A	iiSNP
8	1430681	rs10106787	T	C	Kinship
8	1654818	rs2972174	G	A	Kinship
8	1902750	rs7386942	C	T	Kinship
8	2102110	rs7007697	G	T	Kinship
8	2368638	rs3849845	G	A	Kinship
8	2909351	rs13249456	C	T	Kinship
8	3165624	rs2052599	A	C	Kinship
8	3390607	rs4503118	C	T	Kinship
8	3900812	rs7003625	A	S	Kinship
8	4081569	rs1394481	G	W	Kinship
8	4190793	rs10108270	C	W	aiSNP
8	4238139	rs6558872	G	M	Kinship
8	4436656	rs2466732	G	A	Kinship
8	4589168	rs293884	G	A	Kinship
8	4880786	rs6990880	C	T	Kinship
8	5425042	rs2527760	T	C	Kinship
8	5666474	rs7812557	T	C	Kinship
8	6170683	rs7845004	C	T	Kinship
8	6354159	rs2922806	T	C	Kinship
8	6562092	rs10108451	C	T	Kinship
8	6780244	rs13275170	T	C	Kinship
8	7007415	rs4840674	C	W	Kinship
8	8171978	rs13281575	C	T	Kinship
8	8761295	rs7004322	A	G	Kinship
8	9184529	rs11778929	A	K	Kinship
8	9685362	rs10110146	A	Y	Kinship
8	10390452	rs4406360	C	T	Kinship
8	11569321	rs13267318	T	M	aiSNP
8	12586261	rs3802268	A	K	Kinship
8	12720349	rs11778591	C	R	aiSNP
8	12772901	rs2977124	G	A	Kinship
8	12969055	rs13274488	G	A	Kinship
8	13203803	rs7018361	G	T	Kinship
8	13359500	rs3943253	A	G	aiSNP
8	13475785	rs7013716	C	T	Kinship
8	13766875	rs4831250	A	G	Kinship
8	14286552	rs728845	A	S	Kinship
8	15298515	rs1495085	G	A	aiSNP
8	15713330	rs2736043	G	A	Kinship
8	16608872	rs7827906	T	C	Kinship
8	16962762	rs3862113	T	C	Kinship
8	17244051	rs4921768	T	C	Kinship
8	17542548	rs7000487	C	T	Kinship
8	17903046	rs441606	A	G	Kinship
8	18159185	rs6986036	C	T	Kinship
8	18903018	rs7841005	A	G	Kinship
8	19174166	rs7005298	T	C	Kinship
8	19489046	rs2975416	T	C	Kinship
8	19751939	rs1441773	T	C	Kinship
8	20049524	rs11783752	G	M	Kinship
8	20370176	rs1564425	G	M	Kinship
8	20779697	rs985559	C	W	Kinship
8	21209945	rs6996307	G	A	Kinship
8	21469061	rs6986039	G	T	Kinship
8	21699960	rs7003813	T	C	Kinship
8	21950426	rs7820576	A	G	Kinship
8	22288995	rs7833266	A	G	Kinship
8	22492708	rs4872525	C	W	Kinship
8	23345526	rs732563	T	C	Kinship
8	23599043	rs1438455	T	M	Kinship
8	24221015	rs4559243	A	B	Kinship
8	25225804	rs2257081	C	T	Kinship
8	25651493	rs6557859	G	A	Kinship
8	26034528	rs10098922	T	M	Kinship
8	26561030	rs7820310	T	C	Kinship
8	26933124	rs10503809	C	A	Kinship
8	27702453	rs11136015	T	C	Kinship
8	28055236	rs13268953	G	A	Kinship
8	28643060	rs241189	C	T	Kinship
8	28941305	rs1471939	C	T	aiSNP
8	29176919	rs592382	A	K	Kinship
8	29850729	rs6987138	A	K	Kinship
8	30240549	rs12677454	G	M	Kinship
8	31896592	rs1462906	T	C	aiSNP
8	32541216	rs10503926	A	Y	Kinship
8	33264711	rs12549316	T	C	Kinship
8	36418643	rs4739319	A	G	Kinship
8	39148247	rs12708189	T	G	Kinship
8	40312565	rs9298596	G	A	Kinship
8	40895774	rs7011811	G	H	Kinship
8	41447470	rs7837006	T	G	Kinship
8	42057370	rs7837156	G	T	Kinship
8	50054112	rs1828494	C	T	Kinship
8	52416912	rs12541541	C	T	Kinship
8	52948365	rs2249242	A	G	Kinship
8	53376653	rs2582635	A	G	Kinship
8	53827622	rs16918308	T	G	Kinship
8	54701811	rs4737753	C	T	aiSNP
8	55879686	rs16920973	T	C	Kinship
8	56589428	rs7460004	C	A	Kinship
8	57222136	rs7011286	T	C	Kinship
8	58572471	rs4323454	A	K	Kinship
8	58929688	rs7841432	G	A	Kinship
8	59390540	rs6471722	G	A	Kinship
8	59941575	rs1366290	A	G	Kinship
8	61548494	rs626913	A	Y	Kinship
8	61947098	rs7814400	G	M	Kinship
8	62214766	rs3844336	A	G	aiSNP
8	63114121	rs7002834	T	C	Kinship
8	64183260	rs4739074	C	A	Kinship
8	65960510	rs10957334	G	A	Kinship
8	67171962	rs936430	T	C	Kinship
8	68277883	rs13277736	T	C	Kinship
8	68909760	rs6999098	G	A	Kinship
8	69322475	rs7013706	T	G	Kinship
8	69647914	rs4737915	A	G	Kinship
8	69990756	rs578611	G	T	Kinship
8	70344345	rs7824828	A	G	Kinship
8	70717334	rs2380601	A	G	Kinship
8	71334489	rs7823221	A	G	Kinship
8	72405673	rs7828769	T	C	Kinship
8	72640116	rs3890710	T	C	Kinship
8	72904776	rs1036963	T	C	Kinship
8	73180176	rs7844036	T	C	Kinship
8	73402635	rs1155593	C	T	Kinship
8	73658605	rs2053421	T	C	Kinship
8	73916745	rs3102095	C	A	Kinship
8	74283845	rs12156358	G	A	Kinship
8	74847760	rs11787158	T	C	Kinship
8	75808298	rs1978737	C	T	Kinship
8	77005300	rs10086934	G	Y	Kinship
8	78130360	rs6995053	G	A	Kinship
[truncated: 3,381 more rows]

## Sheet: Table S3
Table S3: Thresholds for genotype calling for the FORCE data.
Threshold	Value
Coverage	≥ 20
Homozygote Allelic balance1	≥ 0.95
Heterozygote Allelic balance1	≤ 0.80
Sum of allelic balance for the two alleles with most reads	≥ 0.95
Q-score	≥ 15
Forward/Reverse read balance	≥ 0.001
1 Allelic balance was calculated by the following formula: “The coverage for the most common nucleotide / the total coverage for that marker”.

## Sheet: Table S4
Table S4: The total number of sequences and trimmed sequences is presented together with the proportion of reads mapping to the human reference genome (hg19) and on-target mapping. The proportion PCR duplicates and number of SNPs with a called genotype is also listed together with the average coverage per SNP for all samples analyzed with the FORCE assay.
Sample	DNA input concentration (ng/µl) from PowerQuant	Total sequences	Trimmed Sequences	Reads mapping to hg19 %	Reads Mapping on target % (Specificity)	PCR Duplicates %	Number of SNPs with a called genotype	Number of SNPs with a called genotype excluding Y-SNPs	Average Coverage per SNP
001	<0.0005	1839014	1772578	19.35	7.68	74.47	11	11	1.19
002	<0.0005	10352296	9705498	1.44	2.13	55.45	2	2	0.17
003	0.0025	10702362	10279698	15.63	42.47	94.51	69	65	4.95
004	0.0010	10409664	10082652	2.02	29.97	91.68	3	3	0.64
005	0.0040	3498728	3440022	41.52	28.52	94.47	23	23	2.65
006	<0.0005	64180	60064	8.74	51.15	90.1	1	1	0.05
007	0.0005	9397526	8953046	1.14	2.93	63.12	1	1	0.16
008	<0.0005	10621260	10346778	0.1	6.25	61.84	1	1	0.04
009	0.0078	7774520	7622992	54.41	41.52	96.39	151	151	8.16
010	<0.0005	13985422	13557936	0.55	3.75	38.56	1	1	0.26
011	1.3322	17838276	17783570	95.15	65.61	37.43	5377	4511	837.78
012	0.0028	13212908	12478786	1.75	30.9	66.14	7	7	2.81
013	<0.0005	16369422	15650480	0.38	5.36	49.54	1	1	0.20
014	0.0024	8851464	8479696	19.19	63.12	92.02	783	783	13.13
015	0.0009	10936726	10667836	4.29	51.18	90.71	79	70	3.47
016	0.1038	10272714	10041248	50.43	36.54	86.55	2497	2211	38.40
016-replicate	0.1038	8987768	8735310	47.74	13.75	90.13	281	261	7.59
017	0.0014	14009822	13394286	5.96	43.94	88.92	276	238	6.39
018	0.0183	4631344	4595326	89.55	47.38	94.14	645	587	15.31
019	0.0600	7968674	7938598	95.52	45.02	91.69	3528	3268	33.21
020	0.0171	9946964	9795844	51.9	49.79	93.9	1375	1325	19.15
NA12877	5.6907	10660518	10627148	98.54	67.59	25.58	5378	4513	741.55
NA12878	5.6571	15463658	15419994	98.31	65.3	38.41	4513	4513	916.01
Extraction-bl-1	<0.0005	339222	322388	1.63	25.37	92.28	0	0	0.02
Extraction-bl-2	<0.0005	223802	214032	6.37	11.68	86.63	0	0	0.04
Extraction-bl-3	<0.0005	126024	120032	5.39	26.7	88.9	0	0	0.03

## Sheet: Table S5
Table S5: Thresholds for genotype calling for the Twist and WGS data.
Threshold	Value
Coverage Homozygote	≥ 10
Coverage Heterozygote	≥ 5
Allelic balance1 Homozygote	≥ 0.95
Allelic balance1 Heterozygote	≥ 0.5, ≤ 0.7
Q-Score	≥ 25
Forward/Reverse read balance	≥ 0.2
Coverage maximum	≤ 5000
1 Allelic balance was calculated by the following formula: “The coverage for the most common nucleotide / (The coverage for the most common nucleotide + the coverage for the second most common nucleotide)”. Additionally, if a third nucleotide was detected, its coverage had to be less than 10 % of the second most common nucleotide to call a genotype for that marker.

## Sheet: Table S6
Table S6: The total number of sequences and trimmed sequences is presented together with the proportion of reads matching to human reference (from the Taxonomic profiling tool), mapping to the human reference genome (hg19) and on-target mapping. The proportion PCR duplicates and number of SNPs with a called genotype is also listed together with the average coverage per SNP for all samples analyze…
Assay	Sample	DNA input concentration (ng/µl) from PowerQuant	Total sequences	Trimmed Sequences	Sequences matching to human reference (Taxonomic profiling) %	Reads mapping to hg19 %	PCR Duplicates %	Number of SNPs with a called genotype	Number of SNPs with a called genotype excluding Y-SNPs	Average Coverage per SNP	Reads Mapping on target % (Specificity)	Reads Mapping on target ± 100 bp %
Twist	001	<0.0005	728756532	697967830	7.5	67.39	88.73	1760	1683	0.08	21.47	30.72
	002	<0.0005	766176294	721883636	6.52	72.44	81.35	940	821	0.208	30.23	41.07
	003	0.0025	706620270	669978872	3.69	89.19	59.34	2966	2684	0.925	38.76	48.55
	004	0.0010	831527750	802610838	25.82	88.01	91.28	22621	21157	0.788	38.77	49.28
	005	0.0040	726042582	716668172	63.57	89.82	69.81	249931	241958	6.778	37.16	48.11
	006	<0.0005	651904476	611473222	1.1	69.05	88.02	844	825	0.024	23.08	32.10
	007	0.0005	577909928	539179632	2.44	54.29	57.11	109	99	0.196	13.86	20.02
	008	<0.0005	726429650	695804350	0.64	67.25	76.62	158	151	0.014	8.91	15.09
	009	0.0078	639480926	626839876	58.1	91.72	65.74	511568	510795	9.65	39.23	49.75
	010	<0.0005	747798964	720529712	0.15	57.96	55.46	25	21	0.003	4.3	10.61
	011	1.3322	699427566	695176446	89.76	89.97	14.6	1309327	1236062	76.682	38.6	49.72
	012	0.0028	770450152	727197922	6.03	88.98	62.20	4848	4362	1.118	38.15	48.03
	013	<0.0005	780256092	731613510	0.95	86.33	82.89	452	393	0.069	36.05	44.31
	014	0.0024	632212596	600239182	20.83	94.36	80.45	24179	23902	2.105	42.31	53.19
	015	0.0009	644659118	619224050	11.04	91.99	77.25	6766	6140	1.237	42.86	52.79
	016	0.1038	678640896	669893690	84.03	89.22	19.4	1284660	1218052	47.79	33.89	44.76
	017	0.0014	622497808	587464570	16.25	91.99	73.07	30413	28041	1.868	39.88	49.20
	018	0.0183	541808524	533504804	82.52	85.62	41.18	1005870	969462	18.204	31.97	42.61
	019	0.0600	490961618	485890824	87.39	92.68	44.58	1126276	1080227	20.823	36.22	46.46
	020	0.0171	636731712	627447794	39.42	93.83	58.52	614295	595095	11.171	44.24	54.02
	NA12877	5.6907	747917722	742156752	94.49	95.6	10.73	1339280	1263356	99.398	34.75	46.58
	NA12878	5.6571	732423790	727013006	93.98	95.58	11.3	1263430	1262047	82.076	29.85	41.55
	Extraction-bl-1	<0.0005	592154680	557802584	1.75	62.67	85.07	350	338	0.012	15.09	23.22
	Extraction-bl-2	<0.0005	316379114	295558126	1.64	65.15	92.68	220	215	0.008	18.93	26.61
	Extraction-bl-3	<0.0005	393537806	367147428	1.03	61.23	90.46	102	100	0.005	12.56	20.57
	009-no-fragmentation	0.0078	754923912	743426552	63.28	91.79	71.42	410211	409417	8.526	39.58	50.20
	010-no-fragmentation	<0.0005	773223432	748754064	0.12	57.01	56.49	15	12	0.002	4.16	10.16
	011-no-fragmentation	1.3322	806383228	800776358	89.98	90.38	7.64	1317535	1245269	87.04	35.49	46.12
	012-no-fragmentation	0.0028	860625966	811942650	6.03	88.64	71.66	4368	3934	1.014	39.12	48.64
WGS	001	<0.0005	176482468	170231602	0.15	78.86	17.0	0	0	0.001	2.1
	002	<0.0005	171687852	146005506	0.24	81.9	12.1	0	0	0.002	2.2
	003	0.0025	341811180	308110296	0.34	88.75	14.3	1	1	0.011	3.3
	004	0.0010	609890942	566350406	2.09	88.46	28.0	13	1	0.082	2.8
	005	0.0040	288486486	276097042	14.57	88.92	14.2	85	0	0.341	2.9
	006	<0.0005	214880574	198294500	0.05	82.97	36.9	0	0	0.001	2.8
	007	0.0005	287658698	258656948	0.2	62.1	20.6	1	1	0.002	1.9
	008	<0.0005	288131620	274558352	0.04	78.97	13.2	0	0	0	1.5
	009	0.0078	363371548	343804390	5.4	89.74	13.6	42	0	0.165	2.9
	010	<0.0005	227024190	215731066	0.01	65.31	5.2	0	0	0	0.6
	011	1.3322	90616112	88776794	40.25	88.96	11.8	72	6	0.227	2.0
	012	0.0028	244349408	227509508	0.57	89.49	14.5	0	0	0.013	3.2
	013	<0.0005	326888692	304936066	0.04	85.64	14.4	0	0	0.001	3.2
	014	0.0024	417112952	390910510	1.23	91.74	16.2	24	0	0.054	3.5
	015	0.0009	416784502	394297610	0.4	89.62	13.3	2	0	0.016	3.2
	016	0.1038	363740770	344655418	33.58	88.12	12.8	186	2	0.919	2.7
	017	0.0014	278872840	255234656	1.3	89.76	14.3	6	0	0.034	3.3
	018	0.0183	586331708	546172326	22.32	83.22	14.7	329	9	0.914	2.7
	019	0.0600	254333392	248289648	54.52	90.47	16.8	448	114	1.519	3.6
	020	0.0171	350683540	340761238	1.28	90.54	14.3	14	0	0.045	3.3
	NA12877	5.6907	53144106	52772616	92.12	93.54	17.0	154	41	0.805	4.3
	NA12878	5.6571	55688668	55309514	91.48	94.14	17.3	212	99	0.9	4.4
	Extraction-bl-1	<0.0005	12328152	11702822	0.07	79.22	14.1	0	0	0	2.1
	Extraction-bl-2	<0.0005	10283714	9773762	0.17	67.21	18.6	0	0	0	2.0
	Extraction-bl-3	<0.0005	14767968	14025744	0.04	73.16	16.6	0	0	0	1.5

## Sheet: Table S7
Table S7: The discordant SNPs from the Twist and WGS analysis for the two positive control samples, NA12877 and NA12878.
Assay	Sample	Chromosome	Region (hg19)	SNP marker	Genotype in study	Genotype according to published FASTQ
Twist	NA12877	1	232381334	rs10910616	CC	CT
		1	45788884	rs9429156	CT	CC
		1	53259559	rs1749906	AC	CC
		10	26889823	rs703009	CC	CT
		11	111242780	rs369114397	CG	CC
		11	124461022	rs141397544	AG	AA
		11	1266696	rs4046509	AC	AA
		11	55596313	rs11820303	AG	GG
		12	104661070	rs370766664	GG	GT
		12	1373691	rs6489274	AG	GG
		12	21661853	rs11046094	AC	AA
		12	32076768	rs1259770	AA	AG
		12	38502841	rs11831227	TT	GT
		12	52749738	rs1732323	AA	AC
		13	23540831	rs9580485	TT	GT
		14	24162426	rs113783068	AA	AG
		14	25739646	rs961482	AA	AG
		15	93312997	rs28633720	TT	AT
		16	31615019	rs4889549	AA	AG
		16	3480804	rs11864663	GG	AG
		17	61605286	rs9914151	AA	AC
		19	16111993	rs2365169	TT	GT
		19	19888416	rs248946	GG	AG
		19	20108539	rs1035064	CC	CT
		19	23446279	rs295362	AA	AG
		2	37998059	rs61357029	GG	AG
		21	39076961	rs1787422	CT	CC
		22	23059563	rs11704216	AA	AG
		22	23154582	rs1065464	GG	CG
		3	153931032	rs512791	AG	GG
		3	60035129	rs212049	CC	CT
		4	171980342	rs951632	GG	AG
		4	5207434	rs62298539	CT	CC
		4	55199778	rs1873773	AG	AA
		5	103316079	rs319125	CT	CC
		6	26305796	rs62394766	CT	TT
		7	149364246	rs6953356	AG	AA
		7	63373868	rs10271537	AA	AT
		7	63486628	rs2018367	CC	CT
		7	64879412	rs11770225	CC	CT
		8	61194170	rs10957125	TT	GT
		8	9729239	rs56393214	AG	AA
		X	14589892	rs114801295	AC	AA
		X	66604764	rs114115001	TT	AT
		Y	10035664	rs9786741	CC	CG
		Y	10038407	rs201858305	GG	AG
		Y	10083481	rs1053053327	CC	AC
		Y	13142576	snp_24_13142576	CC	CT
		Y	13451951	snp_24_13451951	GG	GT
		Y	13457598	snp_24_13457598	AA	AC
		Y	13568949	snp_24_13568949	TT	GT
		Y	13641354	rs77430250	TT	GT
		Y	13646643	rs79910977	GG	AG
		Y	13652845	rs74519647	TT	AT
		Y	13654054	Z18547	TT	AT
		Y	13655118	snp_24_13655118	GG	AG
		Y	13655146	BY35633	GG	AG
		Y	13659096	rs1007028525	GG	AG
		Y	13660631	snp_24_13660631	GG	AG
		Y	13663116	snp_24_13663116	GG	GT
		Y	13664067	rs113441292	CC	CT
		Y	13666519	FGC9777	TT	AT
		Y	13682535	snp_24_13682535	TT	GT
		Y	13800222	rs1040684325	GG	AG
		Y	13803650	rs753514203	AA	AG
		Y	13821459	rs913427317	GG	CG
		Y	13822833	rs12238961	TT	GT
		Y	13822906	snp_24_13822906	GG	GT
		Y	13822908	rs113938334	CC	CG
		Y	13822962	snp_24_13822962	CC	CG
		Y	13827572	rs954930455	TT	CT
		Y	13831199	ZS72	CC	CG
		Y	13840089	snp_24_13840089	CC	CT
		Y	13842981	snp_24_13842981	AA	AG
		Y	13855644	snp_24_13855644	CC	CG
		Y	13869568	snp_24_13869568	AT	TT
		Y	13869588	snp_24_13869588	AT	TT
		Y	14117978	snp_24_14117978	CC	CT
		Y	15052655	snp_24_15052655	CC	AC
		Y	22442434	snp_24_22442434	TT	CT
		Y	22442439	snp_24_22442439	CC	CT
		Y	23154134	rs754215925	TT	CT
		Y	23243717	FT58746	CC	CG
		Y	28786168	Z42742	CC	CT
		Y	28787401	rs113838366	TT	AT
		Y	28787646	snp_24_28787646	GG	GT
		Y	28787706	snp_24_28787706	AA	AT
		Y	28787710	snp_24_28787710	GG	AG
		Y	28787745	snp_24_28787745	TT	AT
		Y	28787756	snp_24_28787756	GG	GT
		Y	28799058	snp_24_28799058	AA	AT
		Y	6759885	snp_24_6759885	GG	GT
		Y	9073470	Y28862	GG	GT
		Y	9915300	Z4878	GG	GT
		Y	9925849	Y19353	CC	AC
		Y	9926439	F6517	GG	GT
		Y	9930675	rs111969206	TT	CT
		Y	9983987	snp_24_9983987	AA	AT
		Y	9991927	rs77422067	GG	AG
	NA12878	1	33478931	rs80324279	GG	CG
		1	77899794	rs12037071	CT	CC
		11	113952837	rs2735201	AC	AA
		11	56143977	rs12272403	AA	AG
		11	9930234	rs12418989	CG	CC
		12	30403756	rs4931300	TT	GT
		12	38502841	rs11831227	TT	GT
		12	5578655	rs12370969	GG	AG
		13	23540831	rs9580485	TT	GT
		13	36533992	rs2000258	AG	GG
		15	93312997	rs28633720	GG	AG
		16	3480804	rs11864663	GG	AG
		16	88489538	rs145886805	AG	AA
		17	22213360	snp_17_22213360	CC	CG
		17	25956348	rs12945695	CC	AC
		19	15113778	rs7248092	GT	GG
		19	16111993	rs2365169	TT	GT
		19	19888416	rs248946	AA	AG
		19	20108539	rs1035064	CC	CT
		19	28312716	rs2110045	CC	CG
		19	28329411	rs2867090	TT	CT
		2	66471419	rs11892525	CG	CC
		22	23828892	rs73391345	GG	CG
		3	79120886	rs2061171	AG	GG
		4	141283429	rs114774144	CT	TT
		4	171980342	rs951632	GG	AG
		4	190862219	rs17797703	AA	AG
		5	176508603	rs79002946	AT	TT
		6	134893851	rs9402618	CC	CT
		6	32614511	rs9273288	TT	AT
		6	32625869	snp_6_32625869	TT	CT
		6	35791254	rs149225394	AT	AA
		7	44927952	rs6978258	TT	CT
		7	50160189	rs1379175	GG	AG
		7	63373868	rs10271537	AA	AT
		7	64879412	rs11770225	CC	CT
		8	14345945	rs1461870	TT	GT
		9	21443854	rs2383191	AA	AG
		X	79238851	rs77341924	GG	GT
		Y	10038731	rs79917551	CC	CG
		Y	13142567	snp_24_13142567	TT	AT
		Y	13446901	rs79557423	CC	CT
		Y	13446967	rs75492417	TT	AT
		Y	13453039	Z27608	GG	CT
		Y	13651259	FGC5590	CG	GG
		Y	13657765	snp_24_13657765	AC	AA
		Y	13679247	YP4297	CC	CT
		Y	13800487	snp_24_13800487	CC	CT
		Y	13831615	snp_24_13831615	CC	AC
		Y	13831618	rs113834821	AA	AG
		Y	13837330	snp_24_13837330	AT	AA
		Y	13847826	snp_24_13847826	TT	AT
		Y	13857754	snp_24_13857754	TT	AT
		Y	13864386	rs371302833	GG	GT
		Y	13869568	snp_24_13869568	AT	TT
		Y	13869595	rs78479544	GG	AG
		Y	13869605	rs77938787	GG	AG
		Y	9942358	snp_24_9942358	AG	AC
		Y	9983987	snp_24_9983987	AA	AT
WGS	NA12877	Y	13446699	snp_24_13446699	TT	CT
	NA12878	3	23909658	rs7651185	TT	CT
		14	39780462	rs1980609	CC	CT
		15	97491615	rs1468626	CC	CT
		Y	13869588	snp_24_13869588	AA	TT
		Y	13869595	rs78479544	GG	AG
		Y	13869605	rs77938787	GG	AG
		Y	58975503	rs146911049	TT	AT

## Sheet: Table S8
Table S8: P-values for different parameters from multivariate linear regression analysis for each SNP assay.
A) FORCE
Parameter	p-value
TotalSequences	0.5751
TrimmedSequences	0.5541
HumanMapping	0.0135
OnTarget	0.2813
Duplicates	0.3997
Quantification	0.3645
B) Twist
Parameter	p-value
TotalSequences	0.578011
TrimmedSequences	0.520996
TaxonomicProfiling	0.000626
HumanMapping	0.885627
OnTarget	0.829824
Duplicates	0.006002
Quantification	0.452011
C) WGS
Parameter	p-value
TotalSequences	0.7228
TrimmedSequences	0.8065
TaxonomicProfiling	2.08e-07
HumanMapping	0.4171
OnTarget	0.6276
Duplicates	0.7231
Quantification	0.0072

## Sheet: Table S9
Table S9: P-values for two different statistical tests (ANOVA and Tukey's) of differences in the average call rate observed at the different assays.
Method	Assays	p-value
ANOVA	STR, FORCE, Twist, WGS	0.0265
Tukey's	STR-FORCE	0.6915583
	Twist-FORCE	0.7082022
	WGS-FORCE	0.3753099
	Twist-STR	0.9999743
	WGS-STR	0.0422634
	WGS-Twist	0.0429851
ANOVA	STR, FORCE, Twist, WGS_5000	0.0395
Tukey's	STR-FORCE	0.6922529
	Twist-FORCE	0.7088703
	WGS_5000-FORCE	0.4590118
	Twist-STR	0.9999744
	WGS_5000-STR	0.0602822
	WGS_5000-Twist	0.0615315
